# Supplementary material for: MiR-196a Promotes Lipid Deposition in Goat Intramuscular Preadipocytes by Targeting MAP3K1 and Activating PI3K-Akt Pathway
Source: Cells. 2024 Aug 30;13(17):1459. doi: 10.3390/cells13171459 (PMC11394330; doi:10.3390/cells13171459)
Supplement: Supplementary file 1 [file cells-13-01459-s001.zip › Supplementary Tables.xlsx]

## Sheet: Title
MiR-196a Promotes Lipid Deposition in Goat Intramuscular Preadipocytes by Targeting MAP3K1 and Activating PI3K-Akt Pathway
Yuling Yang1, Wenyang Zhang2, Haiyang Li1, Hua Xiang1, 2, Changhui Zhang1, Zhanyu Du1, Lian Huang1*, Jiangjiang Zhu1, 2*
* Correspondence:Corresponding Author: JiangJiang Zhu: zhujiang4656@hotmail.com;Lian Huang: kin8248806@163.com

## Sheet: Table S1
ID	log2(FC)	-log10(pVal)
ENSCHIG00000000002	-0.320958	0.119867
ENSCHIG00000000004	-0.515561	0.0516321
ENSCHIG00000000006	-0.242063	0.262058
ENSCHIG00000000010	-0.178127	0.408039
ENSCHIG00000000012	-2.15204	0.223897
ENSCHIG00000000015	0.288258	0.140771
ENSCHIG00000000016	-0.05562	0.790434
ENSCHIG00000000017	0.669687	0.143402
ENSCHIG00000000019	0.646572	0.00644011
ENSCHIG00000000021	0.61599	0.0932857
ENSCHIG00000000022	0.668196	0.00115426
ENSCHIG00000000023	0.393763	0.0513279
ENSCHIG00000000025	0.342579	0.723195
ENSCHIG00000000028	0.266592	0.156859
ENSCHIG00000000032	0.659206	0.000870596
ENSCHIG00000000033	1.14269	4.77648e-09
ENSCHIG00000000034	1.32043	0.0136841
ENSCHIG00000000035	0.454615	0.0625731
ENSCHIG00000000037	1.57244	5.38279e-14
ENSCHIG00000000043	1.2642	0.0797942
ENSCHIG00000000050	-0.831683	0.154903
ENSCHIG00000000057	0.0401266	0.932899
ENSCHIG00000000058	-0.467307	0.505105
ENSCHIG00000000065	-1.08735	0.106651
ENSCHIG00000000067	0.084949	0.853
ENSCHIG00000000068	0.0346658	0.950788
ENSCHIG00000000070	0.678833	0.436295
ENSCHIG00000000071	-0.300797	0.581899
ENSCHIG00000000073	0.0804894	0.879325
ENSCHIG00000000074	-0.217544	0.814666
ENSCHIG00000000075	-0.553721	0.289896
ENSCHIG00000000076	-1.18825	0.118054
ENSCHIG00000000077	-1.10632	0.232763
ENSCHIG00000000082	-0.398476	0.676403
ENSCHIG00000000087	-0.270876	0.642839
ENSCHIG00000000089	-1.23343	0.274944
ENSCHIG00000000093	0.604658	0.514282
ENSCHIG00000000096	-0.673663	0.518448
ENSCHIG00000000097	-0.91314	0.0635585
ENSCHIG00000000099	-0.824731	0.475452
ENSCHIG00000000100	-0.673071	0.0626947
ENSCHIG00000000101	0.612289	0.0147898
ENSCHIG00000000102	0.922227	0.356589
ENSCHIG00000000104	-0.392388	0.650524
ENSCHIG00000000105	-0.162156	0.841332
ENSCHIG00000000106	0.689095	0.278101
ENSCHIG00000000108	-0.354108	0.417185
ENSCHIG00000000109	0.145417	0.8185
ENSCHIG00000000111	-1.77896	0.0423828
ENSCHIG00000000112	-0.144872	0.791745
ENSCHIG00000000113	-1.18131	0.361202
ENSCHIG00000000114	0.409876	0.381866
ENSCHIG00000000118	-0.993667	0.245527
ENSCHIG00000000124	-0.358216	0.41702
ENSCHIG00000000127	1.63837	0.269447
ENSCHIG00000000128	-0.0250055	0.968999
ENSCHIG00000000129	0.466357	0.427208
ENSCHIG00000000131	0.551196	0.548675
ENSCHIG00000000132	-0.512814	0.471288
ENSCHIG00000000134	-0.147906	0.731121
ENSCHIG00000000138	-0.748692	0.432456
ENSCHIG00000000139	-1.14594	0.268639
ENSCHIG00000000140	-0.0747352	0.913499
ENSCHIG00000000141	-0.242489	0.60071
ENSCHIG00000000142	0.305899	0.646138
ENSCHIG00000000143	0.28584	0.703959
ENSCHIG00000000146	-0.417099	0.188864
ENSCHIG00000000147	-0.618861	0.415958
ENSCHIG00000000151	-0.0370401	0.903106
ENSCHIG00000000152	0.125253	0.819544
ENSCHIG00000000155	-0.705878	0.532782
ENSCHIG00000000160	0.0688644	0.948156
ENSCHIG00000000162	-0.724805	0.294415
ENSCHIG00000000163	0.0704951	0.945415
ENSCHIG00000000167	-0.156438	0.798302
ENSCHIG00000000169	-0.151229	0.862498
ENSCHIG00000000170	-0.0429284	0.934452
ENSCHIG00000000171	1.77519	0.110549
ENSCHIG00000000174	-1.04571	0.341672
ENSCHIG00000000179	0.551859	0.159187
ENSCHIG00000000180	-1.686	0.268924
ENSCHIG00000000187	0.659371	0.147671
ENSCHIG00000000192	0.245145	0.841689
ENSCHIG00000000198	0.182063	0.665241
ENSCHIG00000000202	-2.15461	0.232389
ENSCHIG00000000203	1.62982	0.0328602
ENSCHIG00000000204	1.13221	0.189033
ENSCHIG00000000206	-0.336094	0.77429
ENSCHIG00000000207	0.590693	0.445233
ENSCHIG00000000210	0.225007	0.80078
ENSCHIG00000000211	0.151169	0.82663
ENSCHIG00000000213	0.00920767	0.985945
ENSCHIG00000000214	-0.291449	0.803625
ENSCHIG00000000215	0.0150487	0.975779
ENSCHIG00000000224	-0.294882	0.726266
ENSCHIG00000000225	1.26664	0.0734117
ENSCHIG00000000228	-0.0612379	0.904124
ENSCHIG00000000230	-0.507982	0.629837
ENSCHIG00000000233	0.479525	0.0512523
ENSCHIG00000000240	0.14493	0.680806
ENSCHIG00000000241	0.939442	0.312033
ENSCHIG00000000247	-1.05141	0.0377052
ENSCHIG00000000248	-0.722489	0.0287816
ENSCHIG00000000250	0.283705	0.813218
ENSCHIG00000000251	0.221717	0.791134
ENSCHIG00000000256	0.546012	0.00606589
ENSCHIG00000000269	0.216816	0.709517
ENSCHIG00000000277	0.0866699	0.778619
ENSCHIG00000000278	-0.748324	0.139054
ENSCHIG00000000281	-0.127689	0.885667
ENSCHIG00000000282	0.529823	0.15892
ENSCHIG00000000284	0.20322	0.768785
ENSCHIG00000000285	-0.387983	0.430466
ENSCHIG00000000286	-0.455618	0.580674
ENSCHIG00000000287	-0.588678	0.460745
ENSCHIG00000000302	-1.32149	0.344267
ENSCHIG00000000304	0.35348	0.592305
ENSCHIG00000000310	1.29165	0.225112
ENSCHIG00000000312	-0.255161	0.501311
ENSCHIG00000000314	0.38012	0.435429
ENSCHIG00000000315	0.267213	0.227102
ENSCHIG00000000319	0.385358	0.308939
ENSCHIG00000000321	0.116586	0.737428
ENSCHIG00000000322	-0.296111	0.463493
ENSCHIG00000000324	0.731016	0.351448
ENSCHIG00000000336	0.468097	0.466376
ENSCHIG00000000340	0.448068	0.371609
ENSCHIG00000000347	0.544987	0.5047
ENSCHIG00000000348	-0.581735	0.499529
ENSCHIG00000000350	0.155754	0.709095
ENSCHIG00000000352	-0.442946	0.462699
ENSCHIG00000000353	-2.67577	0.107005
ENSCHIG00000000354	-0.442629	0.214658
ENSCHIG00000000355	-0.396713	0.674851
ENSCHIG00000000360	0.0867015	0.925428
ENSCHIG00000000361	-1.27155	0.221625
ENSCHIG00000000362	-0.688191	0.626323
ENSCHIG00000000365	0.197931	0.418639
ENSCHIG00000000367	1.17223	0.158066
ENSCHIG00000000370	0.110946	0.922502
ENSCHIG00000000374	0.478697	0.596146
ENSCHIG00000000379	0.256925	0.536752
ENSCHIG00000000381	-0.066848	0.887306
ENSCHIG00000000382	0.140166	0.856008
ENSCHIG00000000385	1.06378	0.0847489
ENSCHIG00000000386	-0.156242	0.779904
ENSCHIG00000000388	-0.468142	0.479116
ENSCHIG00000000389	-0.128668	0.663755
ENSCHIG00000000390	-0.836112	0.51393
ENSCHIG00000000391	0.278784	0.803851
ENSCHIG00000000392	-1.00912	0.150824
ENSCHIG00000000397	0.292835	0.356382
ENSCHIG00000000405	-0.15901	0.635802
ENSCHIG00000000407	-0.379804	0.72414
ENSCHIG00000000409	0.350673	0.611099
ENSCHIG00000000410	0.713148	0.410408
ENSCHIG00000000414	2.0327	0.0814952
ENSCHIG00000000416	1.35147	0.0629348
ENSCHIG00000000417	-0.553357	0.619062
ENSCHIG00000000421	-2.54059	0.133397
ENSCHIG00000000422	-0.393678	0.4743
ENSCHIG00000000425	1.38965	0.150987
ENSCHIG00000000428	-0.868247	0.216923
ENSCHIG00000000435	0.34638	0.768017
ENSCHIG00000000437	-0.0117293	0.990728
ENSCHIG00000000438	-0.10722	0.87633
ENSCHIG00000000439	-0.7512	0.468438
ENSCHIG00000000442	0.176342	0.57272
ENSCHIG00000000445	1.04917	0.399346
ENSCHIG00000000446	0.607491	0.231119
ENSCHIG00000000447	0.268389	0.746867
ENSCHIG00000000448	0.224282	0.787221
ENSCHIG00000000452	-0.398491	0.688202
ENSCHIG00000000461	-0.325104	0.766514
ENSCHIG00000000464	-0.254604	0.544722
ENSCHIG00000000465	-0.653595	0.462471
ENSCHIG00000000472	0.117181	0.904816
ENSCHIG00000000476	0.0636726	0.924026
ENSCHIG00000000478	-0.132691	0.815684
ENSCHIG00000000480	-0.24697	0.612652
ENSCHIG00000000481	-0.485366	0.516141
ENSCHIG00000000483	1.48206	0.0243332
ENSCHIG00000000486	0.280607	0.662905
ENSCHIG00000000487	-0.184432	0.810003
ENSCHIG00000000488	0.373021	0.625618
ENSCHIG00000000489	0.393474	0.230754
ENSCHIG00000000491	0.0426199	0.901349
ENSCHIG00000000493	0.537693	0.446278
ENSCHIG00000000494	-0.971934	0.501785
ENSCHIG00000000496	0.577691	0.0461985
ENSCHIG00000000497	1.34807	0.127361
ENSCHIG00000000499	-0.136068	0.86176
ENSCHIG00000000504	-0.581807	0.66673
ENSCHIG00000000506	-0.11023	0.914033
ENSCHIG00000000509	-0.675389	0.529299
ENSCHIG00000000513	-0.532548	0.456482
ENSCHIG00000000514	-0.356595	0.506854
ENSCHIG00000000515	0.189047	0.687268
ENSCHIG00000000516	0.0298655	0.965071
ENSCHIG00000000522	0.904416	0.123504
ENSCHIG00000000525	-0.507936	0.112791
ENSCHIG00000000530	0.102816	0.828459
ENSCHIG00000000531	-0.380216	0.403631
ENSCHIG00000000534	0.703999	0.466928
ENSCHIG00000000536	-0.174008	0.74109
ENSCHIG00000000538	-0.667498	0.493505
ENSCHIG00000000541	0.718817	0.19432
ENSCHIG00000000545	-0.427129	0.586998
ENSCHIG00000000549	2.05339	0.127389
ENSCHIG00000000561	-0.25657	0.81639
ENSCHIG00000000568	0.97766	0.381795
ENSCHIG00000000571	-0.585806	0.287134
ENSCHIG00000000575	0.470083	0.568945
ENSCHIG00000000578	-0.103732	0.877385
ENSCHIG00000000583	-0.495441	0.492347
ENSCHIG00000000586	-0.730563	0.619416
ENSCHIG00000000591	0.299856	0.789748
ENSCHIG00000000593	0.247335	0.622743
ENSCHIG00000000610	-0.130992	0.839605
ENSCHIG00000000629	0.797242	0.508521
ENSCHIG00000000649	-0.483726	0.456411
ENSCHIG00000000665	0.58494	0.390683
ENSCHIG00000000679	-0.031002	0.891391
ENSCHIG00000000682	-0.209171	0.872879
ENSCHIG00000000701	0.868858	0.224876
ENSCHIG00000000705	0.0655209	0.959395
ENSCHIG00000000713	1.52572	0.132464
ENSCHIG00000000716	-0.876929	0.551513
ENSCHIG00000000718	0.00604679	0.98328
ENSCHIG00000000719	2.73622	0.0646082
ENSCHIG00000000725	0.532805	0.198523
ENSCHIG00000000726	-3.49064	0.0499627
ENSCHIG00000000737	0.0326321	0.967576
ENSCHIG00000000742	-0.327317	0.6286
ENSCHIG00000000762	0.414125	0.651991
ENSCHIG00000000766	-0.208282	0.787119
ENSCHIG00000000772	0.644934	0.114632
ENSCHIG00000000777	1.17552	0.00806592
ENSCHIG00000000781	-1.09847	0.0954047
ENSCHIG00000000785	-0.308974	0.813504
ENSCHIG00000000804	0.719179	0.406324
ENSCHIG00000000807	1.11504	0.174747
ENSCHIG00000000810	0.372194	0.301336
ENSCHIG00000000811	0.193338	0.77886
ENSCHIG00000000850	0.47986	0.545619
ENSCHIG00000000855	0.10368	0.8159
ENSCHIG00000000866	0.52922	0.263218
ENSCHIG00000000883	0.487725	0.0664484
ENSCHIG00000000887	-0.0196902	0.983016
ENSCHIG00000000894	0.590806	0.344349
ENSCHIG00000000911	-0.732878	0.435426
ENSCHIG00000000920	0.830524	0.354283
ENSCHIG00000000921	-0.207406	0.868358
ENSCHIG00000000928	0.381038	0.748507
ENSCHIG00000000945	-0.138608	0.802337
ENSCHIG00000000966	-0.956414	0.484142
ENSCHIG00000000979	-1.0663	0.225548
ENSCHIG00000000989	-0.533831	0.436257
ENSCHIG00000000992	0.277895	0.668988
ENSCHIG00000000996	0.855627	0.021909
ENSCHIG00000001014	-0.390101	0.448976
ENSCHIG00000001019	-0.352487	0.777015
ENSCHIG00000001085	-0.892227	0.329473
ENSCHIG00000001097	0.667728	0.505019
ENSCHIG00000001107	1.1637	0.0451555
ENSCHIG00000001109	-1.34076	0.294073
ENSCHIG00000001133	-0.708948	0.30384
ENSCHIG00000001138	0.0571771	0.848931
ENSCHIG00000001144	-0.443701	0.591766
ENSCHIG00000001147	1.71018	0.0329591
ENSCHIG00000001154	0.360643	0.237313
ENSCHIG00000001165	-0.0196731	0.978217
ENSCHIG00000001175	0.863072	0.422166
ENSCHIG00000001183	1.62812	0.271872
ENSCHIG00000001196	-0.23283	0.71398
ENSCHIG00000001205	-2.42486	0.082532
ENSCHIG00000001208	-1.09467	0.320013
ENSCHIG00000001219	-0.751868	0.353871
ENSCHIG00000001224	-0.128557	0.853915
ENSCHIG00000001253	-0.925819	0.483433
ENSCHIG00000001269	-0.11214	0.799415
ENSCHIG00000001309	0.653217	0.434577
ENSCHIG00000001317	0.284054	0.414268
ENSCHIG00000001320	-0.174584	0.88415
ENSCHIG00000001349	-0.542853	0.488103
ENSCHIG00000001362	1.00944	0.183821
ENSCHIG00000001369	-0.167469	0.704373
ENSCHIG00000001374	-2.15887	0.222412
ENSCHIG00000001382	-0.240868	0.668256
ENSCHIG00000001400	1.00817	4.6857e-05
ENSCHIG00000001421	0.500379	0.0234712
ENSCHIG00000001432	0.137673	0.893988
ENSCHIG00000001441	0.42442	0.0538293
ENSCHIG00000001444	-0.441731	0.629678
ENSCHIG00000001482	0.360741	0.319678
ENSCHIG00000001484	-0.445571	0.736168
ENSCHIG00000001532	0.492938	0.406436
ENSCHIG00000001534	0.512911	0.632062
ENSCHIG00000001557	-0.0104332	0.954804
ENSCHIG00000001561	-0.478805	0.548012
ENSCHIG00000001567	0.648382	0.182285
ENSCHIG00000001591	0.0674786	0.950335
ENSCHIG00000001593	-1.17593	0.375831
ENSCHIG00000001594	-1.39017	0.181623
ENSCHIG00000001595	1.0076	0.0703127
ENSCHIG00000001604	0.505311	0.574924
ENSCHIG00000001618	-0.151864	0.780761
ENSCHIG00000001672	0.183232	0.868994
ENSCHIG00000001686	0.932888	0.324798
ENSCHIG00000001689	-0.279265	0.699416
ENSCHIG00000001696	1.16166	0.221357
ENSCHIG00000001699	1.78147	0.0117982
ENSCHIG00000001734	0.724428	0.0339621
ENSCHIG00000001740	-2.19333	0.243648
ENSCHIG00000001747	1.53108	0.130839
ENSCHIG00000001753	0.333627	0.15253
ENSCHIG00000001756	-0.290722	0.827121
ENSCHIG00000001799	-0.104778	0.782346
ENSCHIG00000001815	-0.754109	0.541481
ENSCHIG00000001816	1.3929	0.038904
ENSCHIG00000001826	-1.61849	0.201898
ENSCHIG00000001838	0.306814	0.601988
ENSCHIG00000001849	1.077	0.330555
ENSCHIG00000001851	0.231699	0.716554
ENSCHIG00000001865	-1.01027	9.71888e-05
ENSCHIG00000001875	-0.079824	0.932562
ENSCHIG00000001878	-0.474122	0.682384
ENSCHIG00000001883	-0.444386	0.422171
ENSCHIG00000001905	0.0134833	0.972806
ENSCHIG00000001906	-0.62786	0.577572
ENSCHIG00000001908	1.55517	0.0849195
ENSCHIG00000001919	-0.265174	0.76094
ENSCHIG00000001921	0.581155	0.114517
ENSCHIG00000001922	1.02571	0.0684194
ENSCHIG00000001939	0.209113	0.83143
ENSCHIG00000001958	-0.152295	0.87573
ENSCHIG00000001960	-0.734149	0.356328
ENSCHIG00000001988	1.01837	0.415163
ENSCHIG00000001992	-0.380841	0.596732
ENSCHIG00000001994	-0.464528	0.230693
ENSCHIG00000002001	1.2733	0.330138
ENSCHIG00000002020	0.439964	0.535665
ENSCHIG00000002022	0.0158675	0.974457
ENSCHIG00000002051	-0.130124	0.912015
ENSCHIG00000002061	0.140433	0.672497
ENSCHIG00000002069	0.558139	0.54021
ENSCHIG00000002074	-0.0660284	0.888134
ENSCHIG00000002096	-0.511426	0.653627
ENSCHIG00000002107	-0.385397	0.675372
ENSCHIG00000002116	0.82322	0.500293
ENSCHIG00000002136	0.616794	0.334298
ENSCHIG00000002139	0.900486	0.281801
ENSCHIG00000002167	1.78	0.0335649
ENSCHIG00000002168	0.64863	0.0862482
ENSCHIG00000002183	0.0152479	0.988395
ENSCHIG00000002191	0.228722	0.814234
ENSCHIG00000002195	1.08253	0.302043
ENSCHIG00000002215	0.281832	0.314069
ENSCHIG00000002222	0.502803	0.0845618
ENSCHIG00000002225	-0.0382283	0.949437
ENSCHIG00000002236	0.421802	0.519417
ENSCHIG00000002240	-1.24166	0.188421
ENSCHIG00000002251	-2.66769	0.112587
ENSCHIG00000002263	0.550447	0.423925
ENSCHIG00000002276	-1.0487	0.104085
ENSCHIG00000002289	0.296862	0.683694
ENSCHIG00000002298	1.23438	0.259579
ENSCHIG00000002303	-0.318853	0.810267
ENSCHIG00000002314	-0.0757523	0.894342
ENSCHIG00000002319	-0.146541	0.855533
ENSCHIG00000002356	-0.749097	0.379271
ENSCHIG00000002397	1.34496	0.0904368
ENSCHIG00000002441	0.196582	0.873538
ENSCHIG00000002443	-1.392	0.401578
ENSCHIG00000002449	-1.06965	0.368904
ENSCHIG00000002467	-0.679121	0.285398
ENSCHIG00000002489	-0.431504	0.55515
ENSCHIG00000002492	-0.346154	0.685218
ENSCHIG00000002505	0.266922	0.760357
ENSCHIG00000002520	-0.502655	0.526153
ENSCHIG00000002525	-0.0136294	0.99024
ENSCHIG00000002530	1.39229	0.0355338
ENSCHIG00000002533	-0.313455	0.766874
ENSCHIG00000002547	-0.643286	0.526507
ENSCHIG00000002557	-1.6295	0.279277
ENSCHIG00000002572	-0.398884	0.482052
ENSCHIG00000002573	-0.68616	0.624336
ENSCHIG00000002578	0.11101	0.81838
ENSCHIG00000002588	-0.454823	0.546776
ENSCHIG00000002599	-0.315731	0.640374
ENSCHIG00000002602	-0.686297	0.387957
ENSCHIG00000002627	0.342671	0.130905
ENSCHIG00000002628	-1.21972	0.436659
ENSCHIG00000002652	-0.234593	0.79348
ENSCHIG00000002669	0.910204	0.0250656
ENSCHIG00000002675	-0.183068	0.871335
ENSCHIG00000002681	4.11923	0.206437
ENSCHIG00000002692	0.137666	0.869532
ENSCHIG00000002739	-0.0362462	0.966669
ENSCHIG00000002743	-0.117131	0.874076
ENSCHIG00000002751	0.205379	0.842629
ENSCHIG00000002757	-0.0633405	0.777225
ENSCHIG00000002759	-0.471397	0.297692
ENSCHIG00000002760	0.188033	0.762853
ENSCHIG00000002769	0.647864	0.488914
ENSCHIG00000002772	-0.247979	0.761337
ENSCHIG00000002773	-0.797442	0.24332
ENSCHIG00000002800	0.380548	0.362311
ENSCHIG00000002816	-0.307124	0.701236
ENSCHIG00000002829	-1.0392	0.208765
ENSCHIG00000002854	-0.573033	0.333221
ENSCHIG00000002856	0.228357	0.536086
ENSCHIG00000002861	1.17192	0.355397
ENSCHIG00000002862	-1.4893	0.25442
ENSCHIG00000002873	-0.225089	0.811302
ENSCHIG00000002879	-0.11098	0.719206
ENSCHIG00000002880	0.44677	0.597885
ENSCHIG00000002881	-0.748485	0.234426
ENSCHIG00000002896	-0.113414	0.877357
ENSCHIG00000002900	-0.130178	0.781654
ENSCHIG00000002911	-0.198399	0.837543
ENSCHIG00000002917	-0.119373	0.828331
ENSCHIG00000002921	-0.30499	0.593322
ENSCHIG00000002936	3.08924	0.0870919
ENSCHIG00000002940	0.297462	0.410083
ENSCHIG00000002946	0.000560013	0.99948
ENSCHIG00000002950	-0.530576	0.128
ENSCHIG00000002961	-0.68194	0.243511
ENSCHIG00000002963	-0.0549959	0.883611
ENSCHIG00000002968	0.306373	0.60479
ENSCHIG00000002979	0.589076	0.458965
ENSCHIG00000002986	-0.0191135	0.964827
ENSCHIG00000002998	-0.407692	0.715619
ENSCHIG00000003021	-0.605931	0.639435
ENSCHIG00000003022	0.366881	0.739647
ENSCHIG00000003026	-0.497505	0.295835
ENSCHIG00000003028	-0.280047	0.693926
ENSCHIG00000003071	0.260362	0.560506
ENSCHIG00000003073	-0.471063	0.348235
ENSCHIG00000003080	0.152055	0.798003
ENSCHIG00000003087	-0.547136	0.520652
ENSCHIG00000003097	0.322215	0.655934
ENSCHIG00000003099	-0.139433	0.878843
ENSCHIG00000003100	1.22377	0.247513
ENSCHIG00000003108	0.557709	0.475436
ENSCHIG00000003118	0.310403	0.246327
ENSCHIG00000003128	0.702896	0.286107
ENSCHIG00000003131	-0.118317	0.907382
ENSCHIG00000003133	1.39708	1.66019e-07
ENSCHIG00000003140	0.709902	0.370509
ENSCHIG00000003148	-0.686268	0.229386
ENSCHIG00000003159	-0.310868	0.458739
ENSCHIG00000003161	1.26532	0.2576
ENSCHIG00000003163	-0.362008	0.713063
ENSCHIG00000003165	0.42101	0.730278
ENSCHIG00000003167	0.27645	0.360372
ENSCHIG00000003188	0.0254225	0.93072
ENSCHIG00000003203	3.19468	0.0215466
ENSCHIG00000003226	0.878485	0.478952
ENSCHIG00000003228	0.361254	0.53747
ENSCHIG00000003232	0.129701	0.885541
ENSCHIG00000003236	0.943365	0.354045
ENSCHIG00000003246	0.637402	0.201513
ENSCHIG00000003247	0.380102	0.763189
ENSCHIG00000003249	-0.436409	0.658223
ENSCHIG00000003258	0.0562155	0.945315
ENSCHIG00000003270	-0.90084	0.45721
ENSCHIG00000003271	0.362076	0.300143
ENSCHIG00000003276	-0.124092	0.798101
ENSCHIG00000003279	-0.797367	0.42242
ENSCHIG00000003281	-0.367149	0.731364
ENSCHIG00000003286	-0.255273	0.512052
ENSCHIG00000003311	0.941666	0.0362688
ENSCHIG00000003337	-0.609334	0.381349
ENSCHIG00000003341	1.07326	0.00144519
ENSCHIG00000003358	-0.42269	0.737131
ENSCHIG00000003359	0.866104	0.136491
ENSCHIG00000003364	0.78512	0.44463
ENSCHIG00000003365	0.807349	0.00155745
ENSCHIG00000003373	0.168115	0.836769
ENSCHIG00000003375	-2.17866	0.241419
ENSCHIG00000003384	0.446546	0.0396977
ENSCHIG00000003391	0.0187353	0.967558
ENSCHIG00000003400	0.31345	0.806553
ENSCHIG00000003403	-0.166961	0.864724
ENSCHIG00000003411	0.353674	0.602417
ENSCHIG00000003414	-0.744772	0.350921
ENSCHIG00000003417	0.475378	0.553589
ENSCHIG00000003424	-1.85152	0.135707
ENSCHIG00000003435	0.24548	0.748939
ENSCHIG00000003443	0.133778	0.773171
ENSCHIG00000003444	-0.809158	0.483135
ENSCHIG00000003477	1.72685	0.0216381
ENSCHIG00000003482	-0.0070793	0.991437
ENSCHIG00000003491	0.261709	0.642831
ENSCHIG00000003497	-0.437836	0.656715
ENSCHIG00000003501	-0.735216	0.36059
ENSCHIG00000003504	-0.584663	0.523015
ENSCHIG00000003518	-0.722736	0.0417899
ENSCHIG00000003524	0.276434	0.348836
ENSCHIG00000003528	-0.244019	0.78907
ENSCHIG00000003538	0.84653	0.439606
ENSCHIG00000003544	-0.65875	0.344791
ENSCHIG00000003548	0.471394	0.576659
ENSCHIG00000003558	-0.567086	0.64893
ENSCHIG00000003569	-0.379506	0.422581
ENSCHIG00000003582	-0.0354621	0.929752
ENSCHIG00000003583	-0.474623	0.625554
ENSCHIG00000003591	-0.850737	0.170006
ENSCHIG00000003612	0.569588	0.0175897
ENSCHIG00000003628	0.344719	0.642421
ENSCHIG00000003679	1.75815	0.114917
ENSCHIG00000003683	-0.155261	0.673852
ENSCHIG00000003684	0.494205	0.286408
ENSCHIG00000003692	0.572069	0.595748
ENSCHIG00000003717	-0.0434814	0.950087
ENSCHIG00000003738	1.25437	0.352341
ENSCHIG00000003741	-0.24334	0.656607
ENSCHIG00000003742	-1.68211	0.0146317
ENSCHIG00000003758	-0.198268	0.773211
ENSCHIG00000003759	-0.660834	0.14213
ENSCHIG00000003767	-0.462891	0.478292
ENSCHIG00000003787	-0.020498	0.986272
ENSCHIG00000003788	-0.206205	0.742799
ENSCHIG00000003799	0.590446	0.124296
ENSCHIG00000003801	-0.677173	0.117464
ENSCHIG00000003808	-0.603989	0.684529
ENSCHIG00000003816	-2.00233	0.0469427
ENSCHIG00000003822	0.451983	0.644051
ENSCHIG00000003837	2.83072	0.0556864
ENSCHIG00000003839	-0.0570209	0.952372
ENSCHIG00000003847	-0.902424	0.492641
ENSCHIG00000003853	-0.225167	0.822689
ENSCHIG00000003859	0.845471	0.433003
ENSCHIG00000003866	1.21866	0.326226
ENSCHIG00000003871	1.13697	0.0621539
ENSCHIG00000003875	0.893996	0.377169
ENSCHIG00000003883	0.0574892	0.939506
ENSCHIG00000003887	-0.443759	0.575745
ENSCHIG00000003897	-1.43421	0.152866
ENSCHIG00000003901	0.330271	0.104328
ENSCHIG00000003903	-0.646379	0.23602
ENSCHIG00000003920	0.176723	0.877689
ENSCHIG00000003929	0.737958	0.523415
ENSCHIG00000003945	0.357389	0.0697195
ENSCHIG00000003951	0.535259	0.0244468
ENSCHIG00000003954	-0.121138	0.737946
ENSCHIG00000003957	0.0664174	0.915744
ENSCHIG00000003972	0.231838	0.680888
ENSCHIG00000004003	0.142567	0.762932
ENSCHIG00000004007	0.702607	0.232936
ENSCHIG00000004013	0.396705	0.753422
ENSCHIG00000004025	-0.829212	0.410611
ENSCHIG00000004030	-0.309312	0.607366
ENSCHIG00000004054	-2.79728	0.0897768
ENSCHIG00000004093	-0.111557	0.760569
ENSCHIG00000004094	-0.224134	0.681788
ENSCHIG00000004101	-0.189217	0.62788
ENSCHIG00000004106	-1.11863	0.444534
ENSCHIG00000004107	-2.69283	0.108413
ENSCHIG00000004110	1.54957	0.028787
ENSCHIG00000004124	1.13043	0.279318
ENSCHIG00000004126	-1.21655	0.152442
ENSCHIG00000004152	-0.0091927	0.979921
ENSCHIG00000004169	-1.60839	0.197626
ENSCHIG00000004177	0.798517	0.06642
ENSCHIG00000004188	-0.704859	0.643957
ENSCHIG00000004189	1.49027	0.100407
ENSCHIG00000004195	-0.289363	0.833938
ENSCHIG00000004209	0.408313	0.712462
ENSCHIG00000004221	-0.468514	0.360602
ENSCHIG00000004225	0.215275	0.679442
ENSCHIG00000004233	-1.19797	0.070351
ENSCHIG00000004240	0.254686	0.850731
ENSCHIG00000004247	0.912834	0.393859
ENSCHIG00000004248	0.331126	0.403492
ENSCHIG00000004257	-0.00914809	0.992327
ENSCHIG00000004259	-0.321323	0.504599
ENSCHIG00000004264	-1.47177	0.240423
ENSCHIG00000004276	-0.39544	0.257205
ENSCHIG00000004284	0.176233	0.641777
ENSCHIG00000004339	-0.32315	0.324446
ENSCHIG00000004352	0.742066	0.167885
ENSCHIG00000004358	0.334884	0.163454
ENSCHIG00000004370	0.642633	0.00872911
ENSCHIG00000004374	-1.27467	0.10616
ENSCHIG00000004382	-0.34649	0.234563
ENSCHIG00000004383	-0.243294	0.579016
ENSCHIG00000004404	-0.750848	0.396701
ENSCHIG00000004440	2.26873	0.0750593
ENSCHIG00000004441	0.196647	0.695609
ENSCHIG00000004451	-0.605248	0.483505
ENSCHIG00000004461	1.03287	0.00289952
ENSCHIG00000004465	-0.381662	0.478581
ENSCHIG00000004508	-0.499036	0.149999
ENSCHIG00000004518	0.477721	0.204423
ENSCHIG00000004520	-0.107375	0.875375
ENSCHIG00000004522	-0.0579661	0.920932
ENSCHIG00000004524	-1.35882	0.140649
ENSCHIG00000004539	0.27214	0.450835
ENSCHIG00000004558	1.04253	0.259863
ENSCHIG00000004568	-0.225877	0.749434
ENSCHIG00000004579	-0.350363	0.386811
ENSCHIG00000004594	2.32505	0.127786
ENSCHIG00000004602	0.36097	0.244108
ENSCHIG00000004603	2.26783	0.0432498
ENSCHIG00000004618	-0.370203	0.687066
ENSCHIG00000004635	-2.14984	0.255969
ENSCHIG00000004678	0.0731045	0.90539
ENSCHIG00000004685	0.620462	0.00133004
ENSCHIG00000004688	-0.159576	0.767148
ENSCHIG00000004699	-0.352459	0.161677
ENSCHIG00000004709	0.533084	0.168137
ENSCHIG00000004716	0.133689	0.904845
ENSCHIG00000004726	-1.1384	0.496632
ENSCHIG00000004733	-0.739886	0.628287
ENSCHIG00000004741	-0.843469	0.415616
ENSCHIG00000004747	-0.0505862	0.963568
ENSCHIG00000004756	-0.261938	0.744972
ENSCHIG00000004757	0.260326	0.770558
ENSCHIG00000004770	-1.32185	0.0137223
ENSCHIG00000004774	0.650891	0.137105
ENSCHIG00000004788	-0.633832	0.341468
ENSCHIG00000004790	0.202305	0.607276
ENSCHIG00000004808	-0.137592	0.908111
ENSCHIG00000004810	-0.483205	0.173977
ENSCHIG00000004811	-0.0362167	0.973651
ENSCHIG00000004824	-0.323176	0.59458
ENSCHIG00000004827	-0.307878	0.436439
ENSCHIG00000004836	0.496154	0.356205
ENSCHIG00000004845	-1.33155	0.299959
ENSCHIG00000004850	-3.15144	0.102851
ENSCHIG00000004852	-1.28735	0.437293
ENSCHIG00000004859	0.912114	0.424079
ENSCHIG00000004865	0.564272	0.299032
ENSCHIG00000004873	-0.502744	0.546637
ENSCHIG00000004885	0.502733	0.329816
ENSCHIG00000004889	0.836209	8.51933e-08
ENSCHIG00000004900	-0.187214	0.354082
ENSCHIG00000004907	0.922692	0.474618
ENSCHIG00000004922	0.763048	0.131426
ENSCHIG00000004934	0.575117	0.571397
ENSCHIG00000004951	-0.0374804	0.975585
ENSCHIG00000004957	-0.534533	0.694705
ENSCHIG00000004977	-0.0983246	0.904858
ENSCHIG00000004994	-0.656049	0.275952
ENSCHIG00000005054	0.18508	0.576851
ENSCHIG00000005084	-0.644141	0.401705
ENSCHIG00000005085	1.01638	0.434381
ENSCHIG00000005095	-1.19226	0.194856
ENSCHIG00000005106	0.177858	0.821989
ENSCHIG00000005126	-0.119553	0.80912
ENSCHIG00000005138	0.514027	0.0149817
ENSCHIG00000005155	0.683685	0.54057
ENSCHIG00000005156	-1.16104	0.311846
ENSCHIG00000005169	0.914018	0.303452
ENSCHIG00000005188	-0.351227	0.577374
ENSCHIG00000005189	0.240068	0.710782
ENSCHIG00000005194	-0.28751	0.223437
ENSCHIG00000005202	0.637696	0.5187
ENSCHIG00000005220	0.0498295	0.96054
ENSCHIG00000005228	0.886387	0.492938
ENSCHIG00000005265	0.0280928	0.946398
ENSCHIG00000005280	-1.25292	0.454596
ENSCHIG00000005289	-1.80988	0.0540942
ENSCHIG00000005292	-0.477378	0.547572
ENSCHIG00000005309	0.44521	0.556522
ENSCHIG00000005312	-0.153853	0.541831
ENSCHIG00000005313	-0.550053	0.621756
ENSCHIG00000005317	-1.07753	0.241029
ENSCHIG00000005334	-0.758983	0.471458
ENSCHIG00000005361	0.882107	0.00637922
ENSCHIG00000005363	-0.957547	0.198878
ENSCHIG00000005396	2.0978	0.12819
ENSCHIG00000005401	-1.63815	0.0328479
ENSCHIG00000005405	0.803793	0.515112
ENSCHIG00000005408	1.18127	0.0969168
ENSCHIG00000005420	-0.254976	0.556006
ENSCHIG00000005424	-0.23389	0.676492
ENSCHIG00000005488	-2.20697	0.0171038
ENSCHIG00000005492	0.941744	0.341106
ENSCHIG00000005493	0.699245	0.161072
ENSCHIG00000005522	0.325728	0.218773
ENSCHIG00000005527	0.308971	0.725111
ENSCHIG00000005544	-0.919877	0.140264
ENSCHIG00000005548	0.836115	0.204397
ENSCHIG00000005557	-0.250691	0.593253
ENSCHIG00000005568	0.511382	0.241684
ENSCHIG00000005570	0.148296	0.481523
ENSCHIG00000005594	-0.272456	0.834562
ENSCHIG00000005596	0.347248	0.717579
ENSCHIG00000005601	0.0612369	0.943216
ENSCHIG00000005604	0.224971	0.27628
ENSCHIG00000005612	-0.355172	0.685294
ENSCHIG00000005658	-0.877061	0.0546556
ENSCHIG00000005667	-0.486602	0.367574
ENSCHIG00000005671	-0.271979	0.618189
ENSCHIG00000005692	-0.0775946	0.838375
ENSCHIG00000005705	-0.221738	0.651945
ENSCHIG00000005712	-0.0909092	0.873361
ENSCHIG00000005726	-0.862842	0.323501
ENSCHIG00000005727	0.641734	0.585898
ENSCHIG00000005735	-0.0672238	0.914223
ENSCHIG00000005737	-0.827167	0.00732626
ENSCHIG00000005760	-0.488188	0.326996
ENSCHIG00000005763	-0.828751	0.357644
ENSCHIG00000005776	0.723189	0.059691
ENSCHIG00000005777	0.133614	0.637139
ENSCHIG00000005780	-1.0932	0.394089
ENSCHIG00000005784	-0.0193644	0.976792
ENSCHIG00000005786	0.489584	0.155224
ENSCHIG00000005794	-1.33035	0.117297
ENSCHIG00000005800	-1.13299	0.332026
ENSCHIG00000005804	1.23547	0.265261
ENSCHIG00000005807	0.422554	0.594462
ENSCHIG00000005817	0.187419	0.764951
ENSCHIG00000005820	0.803008	0.310146
ENSCHIG00000005836	-0.150382	0.570738
ENSCHIG00000005840	0.537519	0.325245
ENSCHIG00000005844	-0.224283	0.6315
ENSCHIG00000005850	0.439811	0.37637
ENSCHIG00000005868	-0.571787	0.550436
ENSCHIG00000005876	0.741381	0.399775
ENSCHIG00000005881	-0.841237	0.160863
ENSCHIG00000005883	-0.668272	0.511242
ENSCHIG00000005900	1.12076	0.104765
ENSCHIG00000005906	-0.704531	0.311572
ENSCHIG00000005911	0.293868	0.73601
ENSCHIG00000005919	-0.49674	0.521826
ENSCHIG00000005958	-0.0771199	0.91217
ENSCHIG00000005959	0.086629	0.856202
ENSCHIG00000005969	0.0499077	0.949989
ENSCHIG00000005972	0.0470242	0.963989
ENSCHIG00000005996	0.121992	0.844714
ENSCHIG00000005999	-0.178375	0.64589
ENSCHIG00000006001	-0.360946	0.419845
ENSCHIG00000006033	-0.544634	0.632246
ENSCHIG00000006042	0.501905	0.406009
ENSCHIG00000006061	1.62327	0.082134
ENSCHIG00000006062	-0.883792	0.260866
ENSCHIG00000006075	-0.102846	0.636169
ENSCHIG00000006080	1.87484	0.172067
ENSCHIG00000006082	-2.25125	0.121581
ENSCHIG00000006087	-0.21996	0.72341
ENSCHIG00000006112	-0.756031	0.467375
ENSCHIG00000006134	-0.404582	0.0373494
ENSCHIG00000006144	-0.133411	0.848956
ENSCHIG00000006150	0.792549	0.341637
ENSCHIG00000006152	-1.04326	0.433874
ENSCHIG00000006171	-0.695835	0.182863
ENSCHIG00000006176	0.647406	0.396722
ENSCHIG00000006206	0.0692406	0.952127
ENSCHIG00000006215	0.555894	0.565873
ENSCHIG00000006217	0.302669	0.760124
ENSCHIG00000006224	0.42484	0.465607
ENSCHIG00000006239	-0.262993	0.609776
ENSCHIG00000006242	-0.150934	0.772106
ENSCHIG00000006243	-1.20257	0.361475
ENSCHIG00000006266	-1.45496	0.148725
ENSCHIG00000006268	1.7319	0.0190744
ENSCHIG00000006275	-0.0122019	0.986468
ENSCHIG00000006291	0.744955	0.320038
ENSCHIG00000006297	-1.94712	0.173024
ENSCHIG00000006298	0.357711	0.661691
ENSCHIG00000006302	0.721617	0.567873
ENSCHIG00000006307	-0.454643	0.580592
ENSCHIG00000006314	0.640176	0.515305
ENSCHIG00000006338	0.00679855	0.989841
ENSCHIG00000006361	0.938956	0.0608938
ENSCHIG00000006364	-1.49584	0.0945904
ENSCHIG00000006378	-1.08136	0.429358
ENSCHIG00000006384	-0.0778231	0.949253
ENSCHIG00000006390	0.20656	0.665755
ENSCHIG00000006399	-1.14193	0.329759
ENSCHIG00000006407	0.0178164	0.984198
ENSCHIG00000006417	0.319969	0.109814
ENSCHIG00000006418	-0.371444	0.707093
ENSCHIG00000006421	0.967932	0.455016
ENSCHIG00000006425	0.703174	0.281191
ENSCHIG00000006431	-3.11293	0.102253
ENSCHIG00000006436	-0.0218582	0.976352
ENSCHIG00000006437	-0.0215132	0.984765
ENSCHIG00000006439	-1.24098	0.234212
ENSCHIG00000006450	-0.0267404	0.960967
ENSCHIG00000006454	0.684927	0.2952
ENSCHIG00000006455	-0.923782	0.230396
ENSCHIG00000006481	1.79317	0.000371372
ENSCHIG00000006484	0.0763661	0.874388
ENSCHIG00000006489	0.118025	0.808452
ENSCHIG00000006508	-0.185402	0.770235
ENSCHIG00000006509	-0.399548	0.660154
ENSCHIG00000006532	-0.265521	0.647565
ENSCHIG00000006538	-0.118724	0.847982
ENSCHIG00000006544	0.570457	0.364072
ENSCHIG00000006551	1.06702	0.339035
ENSCHIG00000006554	1.21982	0.185202
ENSCHIG00000006555	0.958502	0.334628
ENSCHIG00000006556	-0.427221	0.593641
ENSCHIG00000006568	-1.33444	0.0158419
ENSCHIG00000006570	-0.323662	0.444286
ENSCHIG00000006571	0.287153	0.720838
ENSCHIG00000006583	0.36253	0.582795
ENSCHIG00000006585	0.251671	0.718132
ENSCHIG00000006587	-0.171296	0.662605
ENSCHIG00000006588	-0.741839	0.540114
ENSCHIG00000006601	1.19454	0.099663
ENSCHIG00000006605	0.10151	0.836608
ENSCHIG00000006614	-1.07856	0.271324
ENSCHIG00000006615	-0.531231	0.500736
ENSCHIG00000006619	-0.312507	0.768324
ENSCHIG00000006622	0.455915	0.405652
ENSCHIG00000006623	0.646679	0.311355
ENSCHIG00000006635	-0.0836312	0.824203
ENSCHIG00000006638	0.0745975	0.901448
ENSCHIG00000006650	-1.65463	0.283644
ENSCHIG00000006655	0.256203	0.527456
ENSCHIG00000006664	0.0304864	0.928678
ENSCHIG00000006678	-0.958403	0.508264
ENSCHIG00000006679	-0.00610399	0.985126
ENSCHIG00000006685	1.3699	0.143614
ENSCHIG00000006687	-0.29601	0.519157
ENSCHIG00000006689	-1.19005	0.17019
ENSCHIG00000006695	-0.826654	0.614011
ENSCHIG00000006698	-0.320796	0.674394
ENSCHIG00000006699	1.36299	4.14406e-08
ENSCHIG00000006700	-0.0215566	0.973006
ENSCHIG00000006704	-0.537776	0.579145
ENSCHIG00000006714	-0.484476	0.103167
ENSCHIG00000006718	-0.621209	0.49216
ENSCHIG00000006732	-1.05748	0.43463
ENSCHIG00000006738	-0.644644	0.507779
ENSCHIG00000006742	-4.11072e-05	0.99994
ENSCHIG00000006745	0.387713	0.380152
ENSCHIG00000006747	-1.15676	0.00109364
ENSCHIG00000006755	0.204965	0.57023
ENSCHIG00000006762	-0.178019	0.766711
ENSCHIG00000006763	-0.243207	0.592569
ENSCHIG00000006765	-0.835322	0.423361
ENSCHIG00000006766	-0.0258841	0.970045
ENSCHIG00000006770	-0.415763	0.370367
ENSCHIG00000006773	-2.02943	0.160712
ENSCHIG00000006777	0.45511	0.0443131
ENSCHIG00000006784	-1.27483	0.00371252
ENSCHIG00000006785	0.156189	0.820242
ENSCHIG00000006787	0.334498	0.763169
ENSCHIG00000006790	-0.067192	0.905575
ENSCHIG00000006795	-0.305263	0.469441
ENSCHIG00000006797	-3.10375	0.111062
ENSCHIG00000006804	1.20775	0.325446
ENSCHIG00000006805	0.0630044	0.884998
ENSCHIG00000006808	-0.0280721	0.977536
ENSCHIG00000006811	0.276164	0.640158
ENSCHIG00000006812	-1.29917	0.2711
ENSCHIG00000006817	-0.418448	0.592573
ENSCHIG00000006820	-0.151657	0.611248
ENSCHIG00000006828	-0.0918944	0.872988
ENSCHIG00000006831	-1.333	0.419799
ENSCHIG00000006832	1.06291	0.430827
ENSCHIG00000006835	0.342767	0.237047
ENSCHIG00000006838	-0.376543	0.30496
ENSCHIG00000006844	-0.141467	0.758151
ENSCHIG00000006845	0.490761	0.235291
ENSCHIG00000006852	0.454078	0.192746
ENSCHIG00000006854	0.140102	0.808758
ENSCHIG00000006855	0.499483	0.57326
ENSCHIG00000006867	-0.300405	0.669057
ENSCHIG00000006874	0.168102	0.874779
ENSCHIG00000006876	0.283914	0.628834
ENSCHIG00000006880	1.10248	0.241377
ENSCHIG00000006887	-2.58082	0.00162732
ENSCHIG00000006900	-0.846582	0.443285
ENSCHIG00000006914	0.284948	0.811371
ENSCHIG00000006920	1.32999	0.108378
ENSCHIG00000006921	-1.02139	0.00174771
ENSCHIG00000006928	-0.10291	0.835445
ENSCHIG00000006935	-0.391817	0.541455
ENSCHIG00000006949	0.305647	0.740205
ENSCHIG00000006950	-0.171612	0.886129
ENSCHIG00000006953	-0.251833	0.72426
ENSCHIG00000006954	0.234354	0.651647
ENSCHIG00000006955	-0.509956	0.216075
ENSCHIG00000006969	0.260252	0.791913
ENSCHIG00000006977	-0.116799	0.909124
ENSCHIG00000006984	0.199204	0.594866
ENSCHIG00000006990	-0.573546	0.613661
ENSCHIG00000006993	0.323724	0.759084
ENSCHIG00000007021	-0.782053	0.190008
ENSCHIG00000007023	0.0829174	0.929129
ENSCHIG00000007030	0.577752	0.0147069
ENSCHIG00000007034	-1.93987	0.183399
ENSCHIG00000007066	0.0540831	0.908159
ENSCHIG00000007073	0.588663	0.00947426
ENSCHIG00000007084	-0.102647	0.825993
ENSCHIG00000007086	-0.489268	0.486083
ENSCHIG00000007090	-0.140578	0.650997
ENSCHIG00000007099	1.00317	0.0400724
ENSCHIG00000007110	-0.575639	0.212731
ENSCHIG00000007111	0.00813275	0.992908
ENSCHIG00000007112	0.407973	0.644454
ENSCHIG00000007119	-0.389786	0.618666
ENSCHIG00000007131	0.372271	0.136332
ENSCHIG00000007132	1.19484	0.233847
ENSCHIG00000007133	0.212053	0.5797
ENSCHIG00000007135	-1.11095	0.283275
ENSCHIG00000007140	-0.16448	0.880607
ENSCHIG00000007147	-2.81741	0.082177
ENSCHIG00000007155	-0.521825	0.632783
ENSCHIG00000007156	0.667362	0.138996
ENSCHIG00000007157	-0.201266	0.612568
ENSCHIG00000007167	0.339237	0.538313
ENSCHIG00000007170	0.767239	0.5124
ENSCHIG00000007186	-1.44317	0.0215249
ENSCHIG00000007192	0.0220781	0.971628
ENSCHIG00000007197	1.50588	0.132278
ENSCHIG00000007198	-0.352462	0.534399
ENSCHIG00000007199	-0.597955	0.344591
ENSCHIG00000007203	-0.743462	0.382193
ENSCHIG00000007211	0.872767	0.0113715
ENSCHIG00000007220	-0.123582	0.907034
ENSCHIG00000007226	0.0676479	0.775122
ENSCHIG00000007232	-0.225957	0.587363
ENSCHIG00000007235	-0.162325	0.848362
ENSCHIG00000007236	-0.919372	0.166992
ENSCHIG00000007238	-1.23028	0.438149
ENSCHIG00000007239	0.823324	0.044399
ENSCHIG00000007241	-2.38148	0.188325
ENSCHIG00000007246	-0.544836	0.635519
ENSCHIG00000007248	-1.57199	0.00529928
ENSCHIG00000007252	0.252384	0.420765
ENSCHIG00000007258	0.0577434	0.859943
ENSCHIG00000007261	0.0810933	0.844326
ENSCHIG00000007262	0.395828	0.084925
ENSCHIG00000007263	-0.0523217	0.872562
ENSCHIG00000007273	0.925631	0.0679249
ENSCHIG00000007288	0.40409	0.492484
ENSCHIG00000007296	-0.322222	0.695406
ENSCHIG00000007298	0.268045	0.237389
ENSCHIG00000007307	0.422743	0.242975
ENSCHIG00000007316	-0.657025	0.333022
ENSCHIG00000007318	0.297247	0.788691
ENSCHIG00000007324	-0.22217	0.767835
ENSCHIG00000007327	-0.172827	0.563822
ENSCHIG00000007335	-0.053056	0.950222
ENSCHIG00000007337	0.686696	0.515015
ENSCHIG00000007341	0.401843	0.391321
ENSCHIG00000007353	-0.188194	0.75081
ENSCHIG00000007361	1.30278	0.266016
ENSCHIG00000007371	-0.593539	0.484066
ENSCHIG00000007384	0.795659	0.137473
ENSCHIG00000007385	0.0301726	0.954644
ENSCHIG00000007388	-0.277733	0.804248
ENSCHIG00000007391	0.139552	0.804437
ENSCHIG00000007393	-0.0586196	0.936484
ENSCHIG00000007406	-0.570132	0.236196
ENSCHIG00000007412	0.495544	0.671304
ENSCHIG00000007418	-1.54259	0.348322
ENSCHIG00000007419	0.494899	0.639534
ENSCHIG00000007439	0.226731	0.739506
ENSCHIG00000007449	-0.230466	0.36393
ENSCHIG00000007453	1.09881	0.102125
ENSCHIG00000007457	-0.498737	0.444373
ENSCHIG00000007459	-2.18858	0.112683
ENSCHIG00000007462	-0.38964	0.739988
ENSCHIG00000007466	0.39802	0.109814
ENSCHIG00000007470	-0.51082	0.582531
ENSCHIG00000007473	-0.127666	0.787272
ENSCHIG00000007488	-0.483718	0.425314
ENSCHIG00000007510	0.0374885	0.901565
ENSCHIG00000007516	0.427687	0.0189036
ENSCHIG00000007519	0.699737	0.00334373
ENSCHIG00000007522	-1.06931	0.0531263
ENSCHIG00000007526	-1.42917	0.357847
ENSCHIG00000007539	0.639421	0.149754
ENSCHIG00000007542	-1.88749	0.235122
ENSCHIG00000007545	-1.00238	0.164585
ENSCHIG00000007553	0.751623	0.483364
ENSCHIG00000007557	0.296526	0.580306
ENSCHIG00000007562	0.397555	0.745772
ENSCHIG00000007566	-2.18061	0.218276
ENSCHIG00000007574	0.442724	0.364576
ENSCHIG00000007578	0.514271	0.240531
ENSCHIG00000007586	0.827548	0.498537
ENSCHIG00000007592	-2.15492	0.154214
ENSCHIG00000007595	-1.01165	0.12322
ENSCHIG00000007598	0.617614	0.649595
ENSCHIG00000007599	0.259992	0.630091
ENSCHIG00000007606	0.330651	0.780211
ENSCHIG00000007609	-0.329519	0.684076
ENSCHIG00000007610	0.450167	0.386937
ENSCHIG00000007613	1.93035	0.0646472
ENSCHIG00000007615	-0.495444	0.531371
ENSCHIG00000007617	0.331335	0.673468
ENSCHIG00000007629	-0.259334	0.806571
ENSCHIG00000007636	-1.27761	0.345874
ENSCHIG00000007646	-0.125466	0.879919
ENSCHIG00000007647	0.917003	0.217772
ENSCHIG00000007651	0.501473	0.32122
ENSCHIG00000007654	0.631596	0.206581
ENSCHIG00000007660	-2.28679	0.103034
ENSCHIG00000007667	0.040589	0.896718
ENSCHIG00000007676	0.101267	0.93014
ENSCHIG00000007677	0.478601	0.39409
ENSCHIG00000007683	-1.29464	0.0204105
ENSCHIG00000007684	-0.268547	0.559366
ENSCHIG00000007693	0.483266	0.35926
ENSCHIG00000007694	1.35287	0.1261
ENSCHIG00000007700	0.791534	0.0095956
ENSCHIG00000007707	0.444499	0.292658
ENSCHIG00000007709	0.0583694	0.927799
ENSCHIG00000007710	0.324599	0.382284
ENSCHIG00000007716	-0.0234922	0.907375
ENSCHIG00000007717	0.68214	0.536254
ENSCHIG00000007720	3.36025	0.0129933
ENSCHIG00000007721	-0.150473	0.593846
ENSCHIG00000007723	0.369644	0.620283
ENSCHIG00000007729	0.489112	0.555867
ENSCHIG00000007731	-1.13481	0.407648
ENSCHIG00000007736	-0.0411166	0.926352
ENSCHIG00000007737	0.550927	0.323969
ENSCHIG00000007739	0.723771	0.0935144
ENSCHIG00000007745	1.65245	0.121886
ENSCHIG00000007746	-0.74517	0.323265
ENSCHIG00000007749	-0.0989974	0.912311
ENSCHIG00000007752	-0.221038	0.754322
ENSCHIG00000007753	-0.189257	0.689584
ENSCHIG00000007758	-0.66244	0.460683
ENSCHIG00000007761	-0.075677	0.954104
ENSCHIG00000007762	-0.0189118	0.927748
ENSCHIG00000007766	0.351258	0.666555
ENSCHIG00000007770	3.70262	0.0184574
ENSCHIG00000007780	0.287336	0.662564
ENSCHIG00000007799	0.438818	0.54042
ENSCHIG00000007800	-0.543572	0.169491
ENSCHIG00000007802	2.56016	0.0974421
ENSCHIG00000007814	-0.806315	0.368254
ENSCHIG00000007815	0.451949	0.235663
ENSCHIG00000007818	-0.316048	0.824334
ENSCHIG00000007827	-1.29854	0.249325
ENSCHIG00000007829	-1.29005	0.300639
ENSCHIG00000007830	0.138724	0.80143
ENSCHIG00000007832	-0.166659	0.889429
ENSCHIG00000007838	-0.484066	0.0376851
ENSCHIG00000007845	-0.757329	0.379008
ENSCHIG00000007846	0.122983	0.652322
ENSCHIG00000007847	-1.333	0.419799
ENSCHIG00000007852	1.83255	0.201212
ENSCHIG00000007853	1.03505	0.317532
ENSCHIG00000007857	1.85804	0.0305961
ENSCHIG00000007860	0.283991	0.508156
ENSCHIG00000007862	-0.0864819	0.939706
ENSCHIG00000007868	-0.21607	0.742327
ENSCHIG00000007877	0.417372	0.23294
ENSCHIG00000007879	-0.167343	0.813242
ENSCHIG00000007881	1.09625	0.374546
ENSCHIG00000007882	0.0840109	0.84154
ENSCHIG00000007887	-0.553958	0.137562
ENSCHIG00000007892	-1.0679	0.434724
ENSCHIG00000007898	-0.685988	0.0177425
ENSCHIG00000007905	-0.565978	0.609735
ENSCHIG00000007909	1.21355	0.114855
ENSCHIG00000007913	0.302782	0.762893
ENSCHIG00000007923	-0.19234	0.598913
ENSCHIG00000007926	-0.201929	0.546683
ENSCHIG00000007927	0.231783	0.752706
ENSCHIG00000007929	-0.188757	0.710738
ENSCHIG00000007930	-0.518528	0.268005
ENSCHIG00000007931	0.39583	0.553121
ENSCHIG00000007932	3.48258	0.0421545
ENSCHIG00000007935	0.11234	0.865764
ENSCHIG00000007936	0.373691	0.673207
ENSCHIG00000007942	1.34355	0.130466
ENSCHIG00000007943	-0.337167	0.677324
ENSCHIG00000007945	0.41953	0.576838
ENSCHIG00000007951	0.318858	0.537195
ENSCHIG00000007963	-0.500489	0.131201
ENSCHIG00000007965	-1.39441	0.316039
ENSCHIG00000007966	0.787264	0.526193
ENSCHIG00000007970	2.04518	0.00947325
ENSCHIG00000007972	0.287566	0.742038
ENSCHIG00000007987	0.866527	0.176467
ENSCHIG00000007988	0.0395272	0.921006
ENSCHIG00000007994	0.0655447	0.91316
ENSCHIG00000007996	-0.71906	0.208341
ENSCHIG00000008001	-0.660863	0.647293
ENSCHIG00000008005	-0.517756	0.344731
ENSCHIG00000008009	0.232061	0.742181
ENSCHIG00000008011	0.431147	0.603479
ENSCHIG00000008013	0.684876	0.394278
ENSCHIG00000008016	-0.118461	0.936957
ENSCHIG00000008018	0.854489	0.198452
ENSCHIG00000008019	0.774318	0.480606
ENSCHIG00000008023	-0.317932	0.681624
ENSCHIG00000008029	0.288841	0.255211
ENSCHIG00000008032	-0.439922	0.178613
ENSCHIG00000008033	-0.806018	0.588521
ENSCHIG00000008034	1.10648	0.380919
ENSCHIG00000008037	0.0199643	0.951289
ENSCHIG00000008043	-0.232769	0.62715
ENSCHIG00000008049	-0.724717	0.633969
ENSCHIG00000008055	0.293876	0.478159
ENSCHIG00000008057	-0.00151158	0.9976
ENSCHIG00000008062	1.61564	0.00341807
ENSCHIG00000008066	-0.0852048	0.90499
ENSCHIG00000008067	-0.00859212	0.97976
ENSCHIG00000008068	1.31815	0.0660344
ENSCHIG00000008069	-0.386244	0.199156
ENSCHIG00000008072	0.0553089	0.924481
ENSCHIG00000008078	-0.333794	0.571818
ENSCHIG00000008080	0.166337	0.586137
ENSCHIG00000008085	-0.587078	0.396204
ENSCHIG00000008097	0.642701	0.368911
ENSCHIG00000008099	-0.0225033	0.981645
ENSCHIG00000008100	-0.825874	0.549519
ENSCHIG00000008105	-0.349141	0.433216
ENSCHIG00000008108	-0.111307	0.816902
ENSCHIG00000008113	-0.147914	0.816334
ENSCHIG00000008137	-0.349423	0.369561
ENSCHIG00000008139	-0.311506	0.591921
ENSCHIG00000008144	-1.0578	0.330844
ENSCHIG00000008148	0.87794	0.00299797
ENSCHIG00000008152	-0.48654	0.385299
ENSCHIG00000008153	0.391879	0.68021
ENSCHIG00000008154	0.127496	0.618619
ENSCHIG00000008164	1.26598	0.112772
ENSCHIG00000008166	0.185017	0.822051
ENSCHIG00000008173	0.402426	0.400512
ENSCHIG00000008174	-0.10707	0.808493
ENSCHIG00000008177	0.175217	0.838951
ENSCHIG00000008185	-1.13127	0.0599992
ENSCHIG00000008189	-0.624381	0.519056
ENSCHIG00000008203	1.64679	0.217989
ENSCHIG00000008206	0.0418699	0.918518
ENSCHIG00000008209	-0.801713	0.560823
ENSCHIG00000008218	0.435961	0.196461
ENSCHIG00000008235	1.9861	0.0297362
ENSCHIG00000008236	-0.342592	0.785309
ENSCHIG00000008237	-0.240544	0.675682
ENSCHIG00000008245	-0.30299	0.795003
ENSCHIG00000008246	0.329786	0.403626
ENSCHIG00000008249	1.12725	0.0117187
ENSCHIG00000008256	0.336529	0.0726238
ENSCHIG00000008261	0.106028	0.897339
ENSCHIG00000008263	1.01582	0.230929
ENSCHIG00000008272	-1.01452	0.489235
ENSCHIG00000008274	-1.58502	0.253115
ENSCHIG00000008278	-1.38545	0.404152
ENSCHIG00000008286	-0.188956	0.756134
ENSCHIG00000008289	-1.50469	0.192009
ENSCHIG00000008290	0.565261	0.254487
ENSCHIG00000008291	-0.227825	0.487439
ENSCHIG00000008294	1.37652	0.322506
ENSCHIG00000008317	-1.2373	0.258256
ENSCHIG00000008320	0.593092	0.000828661
ENSCHIG00000008322	-3.3484	0.33702
ENSCHIG00000008326	-0.800302	0.0346374
ENSCHIG00000008331	0.124271	0.909835
ENSCHIG00000008333	-0.842294	0.361153
ENSCHIG00000008338	0.392304	0.156704
ENSCHIG00000008339	0.310165	0.656403
ENSCHIG00000008341	1.50346	0.112631
ENSCHIG00000008343	-0.346058	0.753639
ENSCHIG00000008347	0.793685	0.154243
ENSCHIG00000008355	2.58793	0.0828612
ENSCHIG00000008359	-0.631165	0.656687
ENSCHIG00000008369	0.364003	0.576309
ENSCHIG00000008370	0.346973	0.224649
ENSCHIG00000008380	0.281086	0.7444
ENSCHIG00000008382	0.0449775	0.926993
ENSCHIG00000008385	0.122947	0.805463
ENSCHIG00000008386	-0.426287	0.305953
ENSCHIG00000008389	-0.0777448	0.812818
ENSCHIG00000008391	0.587925	0.380088
ENSCHIG00000008392	-0.145276	0.903489
ENSCHIG00000008397	0.932667	0.260891
ENSCHIG00000008403	0.993857	0.288455
ENSCHIG00000008404	-0.825874	0.549519
ENSCHIG00000008416	0.853446	0.0102044
ENSCHIG00000008425	-1.56547	0.376505
ENSCHIG00000008433	0.837996	0.204969
ENSCHIG00000008436	-1.27396	0.219024
ENSCHIG00000008439	0.0159633	0.968113
ENSCHIG00000008440	0.339492	0.735259
ENSCHIG00000008442	0.299864	0.694391
ENSCHIG00000008443	-0.932679	0.342003
ENSCHIG00000008445	0.674423	0.527651
ENSCHIG00000008447	0.725008	0.477541
ENSCHIG00000008448	-1.19109	0.127509
ENSCHIG00000008450	1.01251	0.315624
ENSCHIG00000008452	-0.0525594	0.951291
ENSCHIG00000008456	-0.339477	0.78644
ENSCHIG00000008459	0.831052	0.181651
ENSCHIG00000008460	-0.506938	0.104292
ENSCHIG00000008462	-0.17289	0.868492
ENSCHIG00000008465	-0.475819	0.681186
ENSCHIG00000008467	-0.0475582	0.925457
ENSCHIG00000008473	0.589026	0.139976
ENSCHIG00000008493	-0.365588	0.453604
ENSCHIG00000008496	-0.209347	0.720369
ENSCHIG00000008498	-3.16618	0.0130359
ENSCHIG00000008500	-0.930374	0.00376787
ENSCHIG00000008504	0.294384	0.773057
ENSCHIG00000008507	0.537791	0.347254
ENSCHIG00000008514	-1.20557	0.357156
ENSCHIG00000008519	-0.864618	0.1481
ENSCHIG00000008522	0.3974	0.515266
ENSCHIG00000008526	-1.51887	0.0180161
ENSCHIG00000008531	-0.495049	0.382526
ENSCHIG00000008534	-0.211274	0.676314
ENSCHIG00000008537	-1.38036	0.291185
ENSCHIG00000008542	0.338671	0.565768
ENSCHIG00000008543	-0.405522	0.779756
ENSCHIG00000008546	0.100388	0.916165
ENSCHIG00000008547	-0.24202	0.663298
ENSCHIG00000008553	-0.430388	0.675764
ENSCHIG00000008554	-0.280997	0.7849
ENSCHIG00000008557	0.269887	0.417357
ENSCHIG00000008560	0.190145	0.763526
ENSCHIG00000008566	1.00064	0.263367
ENSCHIG00000008569	0.379809	0.343862
ENSCHIG00000008573	0.175564	0.84394
ENSCHIG00000008576	-0.209978	0.702692
ENSCHIG00000008577	-0.0890605	0.796154
ENSCHIG00000008580	-0.313008	0.328536
ENSCHIG00000008586	-0.740191	0.612622
ENSCHIG00000008587	3.30499	0.0486208
ENSCHIG00000008590	-1.21972	0.436659
ENSCHIG00000008591	0.0404438	0.950773
ENSCHIG00000008594	0.136686	0.780023
ENSCHIG00000008597	-1.64624	0.284098
ENSCHIG00000008608	-1.15137	0.273973
ENSCHIG00000008616	-0.14135	0.837351
ENSCHIG00000008618	0.987943	0.0527911
ENSCHIG00000008619	-0.738634	0.287542
ENSCHIG00000008621	-1.14218	0.130636
ENSCHIG00000008631	-0.188692	0.832058
ENSCHIG00000008632	-0.679901	0.608649
ENSCHIG00000008635	-1.31572	0.356755
ENSCHIG00000008636	0.0451695	0.959507
ENSCHIG00000008638	-0.362077	0.688634
ENSCHIG00000008640	-0.77321	0.371512
ENSCHIG00000008648	-0.772813	0.0505171
ENSCHIG00000008649	-2.26116	0.118969
ENSCHIG00000008651	-0.376732	0.481736
ENSCHIG00000008664	0.404619	0.678062
ENSCHIG00000008668	0.134643	0.741936
ENSCHIG00000008669	-0.197604	0.767259
ENSCHIG00000008676	0.296045	0.72657
ENSCHIG00000008680	0.0995585	0.818953
ENSCHIG00000008682	0.0175324	0.976412
ENSCHIG00000008687	3.47754	0.0337526
ENSCHIG00000008690	0.244872	0.765355
ENSCHIG00000008693	-0.743707	0.325441
ENSCHIG00000008696	-0.627212	0.563102
ENSCHIG00000008697	-0.531755	0.707029
ENSCHIG00000008705	0.0363845	0.917606
ENSCHIG00000008713	-0.75208	0.272038
ENSCHIG00000008714	2.0851	0.0268602
ENSCHIG00000008717	-1.25649	0.276963
ENSCHIG00000008720	-3.99619	0.0158975
ENSCHIG00000008725	1.31454	0.27339
ENSCHIG00000008730	0.47628	0.483788
ENSCHIG00000008731	-0.170511	0.845601
ENSCHIG00000008734	-0.434191	0.541415
ENSCHIG00000008735	0.307197	0.786864
ENSCHIG00000008739	0.889022	0.304008
ENSCHIG00000008740	0.801654	0.140835
ENSCHIG00000008742	1.65958	0.111821
ENSCHIG00000008747	-0.374002	0.758212
ENSCHIG00000008748	-0.132733	0.704511
ENSCHIG00000008749	-0.177531	0.721322
ENSCHIG00000008751	-0.331985	0.483108
ENSCHIG00000008753	0.361414	0.237864
ENSCHIG00000008754	-0.0610349	0.889705
ENSCHIG00000008756	-0.622434	0.231898
ENSCHIG00000008758	0.0987375	0.867645
ENSCHIG00000008760	0.454856	0.392794
ENSCHIG00000008761	-0.214466	0.784507
ENSCHIG00000008763	0.185312	0.477392
ENSCHIG00000008765	0.316474	0.330135
ENSCHIG00000008769	-0.509422	0.172581
ENSCHIG00000008773	0.066043	0.903129
ENSCHIG00000008776	0.331418	0.719226
ENSCHIG00000008780	-0.534538	0.0504239
ENSCHIG00000008783	-0.347305	0.403207
ENSCHIG00000008784	-0.301765	0.719928
ENSCHIG00000008787	0.426519	0.49258
ENSCHIG00000008788	-0.11205	0.767293
ENSCHIG00000008791	0.00597501	0.991203
ENSCHIG00000008794	-0.340768	0.581826
ENSCHIG00000008800	-0.575621	0.665106
ENSCHIG00000008804	-0.667355	0.644692
ENSCHIG00000008805	-0.113929	0.709021
ENSCHIG00000008807	0.263831	0.397173
ENSCHIG00000008816	0.118826	0.868085
ENSCHIG00000008821	0.416803	0.662923
ENSCHIG00000008823	0.179362	0.721222
ENSCHIG00000008824	0.0471732	0.948417
ENSCHIG00000008827	0.509385	0.0517875
ENSCHIG00000008830	-0.0418672	0.961367
ENSCHIG00000008833	0.281344	0.677598
ENSCHIG00000008838	-0.114752	0.844208
ENSCHIG00000008839	1.37452	0.0128003
ENSCHIG00000008841	1.20579	0.143075
ENSCHIG00000008847	0.0854583	0.91725
ENSCHIG00000008848	-0.915807	0.00166483
ENSCHIG00000008851	0.860474	0.00188418
ENSCHIG00000008852	-0.476486	0.542842
ENSCHIG00000008859	-1.39489	0.162545
ENSCHIG00000008865	0.756567	0.0220496
ENSCHIG00000008867	-0.32533	0.502122
ENSCHIG00000008876	0.0193763	0.974002
ENSCHIG00000008877	0.0363997	0.940309
ENSCHIG00000008880	1.67367	0.0106616
ENSCHIG00000008882	0.269766	0.529609
ENSCHIG00000008887	-1.07445	0.00702791
ENSCHIG00000008890	-0.513091	0.607551
ENSCHIG00000008891	-0.00461021	0.992357
ENSCHIG00000008892	0.0804553	0.935263
ENSCHIG00000008898	1.1486	0.185405
ENSCHIG00000008899	-0.38506	0.562002
ENSCHIG00000008907	-0.042822	0.942177
ENSCHIG00000008908	-0.0105443	0.989972
ENSCHIG00000008911	0.544899	0.509888
ENSCHIG00000008923	-0.116712	0.62364
ENSCHIG00000008925	-0.079275	0.867511
ENSCHIG00000008926	-2.16293	0.224049
ENSCHIG00000008932	0.197362	0.430077
ENSCHIG00000008936	0.18866	0.780779
ENSCHIG00000008939	1.18055	0.0783541
ENSCHIG00000008943	-0.60219	0.478098
ENSCHIG00000008944	-0.459738	0.393734
ENSCHIG00000008945	0.309962	0.513101
ENSCHIG00000008947	0.944914	0.192458
ENSCHIG00000008948	-2.36699	0.171153
ENSCHIG00000008950	-0.506845	0.591769
ENSCHIG00000008954	-1.58085	0.118045
ENSCHIG00000008955	1.67573	0.182417
ENSCHIG00000008960	0.567034	0.331466
ENSCHIG00000008962	0.315952	0.446181
ENSCHIG00000008967	0.0963176	0.931492
ENSCHIG00000008968	-3.30473	0.378441
ENSCHIG00000008981	-0.0341747	0.928244
ENSCHIG00000008987	-0.044472	0.945556
ENSCHIG00000008988	0.766242	0.464939
ENSCHIG00000008989	-0.636684	0.068169
ENSCHIG00000009002	-0.89556	0.120693
ENSCHIG00000009005	0.50484	0.649301
ENSCHIG00000009006	-0.794308	0.520051
ENSCHIG00000009007	0.0230286	0.943933
ENSCHIG00000009008	0.0841207	0.910082
ENSCHIG00000009010	0.0674484	0.94691
ENSCHIG00000009014	-1.06283	0.0783536
ENSCHIG00000009015	0.394412	0.235847
ENSCHIG00000009018	0.219718	0.821734
ENSCHIG00000009025	0.655833	0.506155
ENSCHIG00000009030	0.597032	0.440672
ENSCHIG00000009032	-0.642949	0.550398
ENSCHIG00000009037	-0.598573	0.2336
ENSCHIG00000009040	0.106403	0.810649
ENSCHIG00000009043	-0.188009	0.814301
ENSCHIG00000009044	-0.0084334	0.977095
ENSCHIG00000009045	-0.108449	0.851315
ENSCHIG00000009046	-1.59058	0.329324
ENSCHIG00000009047	-0.141433	0.729477
ENSCHIG00000009054	-0.065942	0.905348
ENSCHIG00000009056	-1.81642	0.0698024
ENSCHIG00000009060	0.0994851	0.916854
ENSCHIG00000009064	-1.15025	0.237242
ENSCHIG00000009074	0.116585	0.914531
ENSCHIG00000009076	-0.884031	0.287901
ENSCHIG00000009080	1.23409	0.314084
ENSCHIG00000009086	-0.651764	0.366151
ENSCHIG00000009088	0.52491	0.188231
ENSCHIG00000009090	-0.024477	0.932444
ENSCHIG00000009096	-0.333598	0.708587
ENSCHIG00000009097	1.09351	0.0752974
ENSCHIG00000009104	0.166444	0.633815
ENSCHIG00000009107	-0.335149	0.627989
ENSCHIG00000009109	0.953775	0.139567
ENSCHIG00000009116	0.18926	0.851861
ENSCHIG00000009119	1.33421	0.142939
ENSCHIG00000009121	-0.872368	0.524067
ENSCHIG00000009126	0.382503	0.514347
ENSCHIG00000009128	-1.2477	0.100684
ENSCHIG00000009130	-0.503397	0.539924
ENSCHIG00000009134	-0.39669	0.555767
ENSCHIG00000009138	-0.00885115	0.994434
ENSCHIG00000009141	0.513404	0.442228
ENSCHIG00000009143	0.870831	0.02993
ENSCHIG00000009144	0.686696	0.515015
ENSCHIG00000009148	-1.35316	0.299608
ENSCHIG00000009152	1.9536	0.113195
ENSCHIG00000009155	-0.987235	0.510802
ENSCHIG00000009161	1.23261	0.0247389
ENSCHIG00000009169	0.200151	0.62012
ENSCHIG00000009174	-1.90038	0.19366
ENSCHIG00000009176	0.365087	0.545451
ENSCHIG00000009177	-0.0163631	0.981067
ENSCHIG00000009182	1.29165	0.225112
ENSCHIG00000009187	0.297726	0.550922
ENSCHIG00000009190	1.1616	0.355989
ENSCHIG00000009196	-0.270755	0.721654
ENSCHIG00000009202	0.533562	0.551504
ENSCHIG00000009203	-1.62636	0.168554
ENSCHIG00000009217	-0.120453	0.8533
ENSCHIG00000009218	-1.21972	0.436659
ENSCHIG00000009221	0.201896	0.653605
ENSCHIG00000009224	0.641321	0.491835
ENSCHIG00000009225	0.142	0.873129
ENSCHIG00000009228	0.46219	0.492641
ENSCHIG00000009229	-0.549273	0.302643
ENSCHIG00000009234	-0.0766756	0.872095
ENSCHIG00000009238	-1.63073	0.135482
ENSCHIG00000009239	-0.992282	0.0800944
ENSCHIG00000009242	0.93717	9.25756e-07
ENSCHIG00000009249	-0.117947	0.758785
ENSCHIG00000009252	-0.393018	0.555131
ENSCHIG00000009253	-1.49423	0.173945
ENSCHIG00000009256	-0.783981	0.0374931
ENSCHIG00000009258	0.95355	0.228223
ENSCHIG00000009264	-1.22161	0.127612
ENSCHIG00000009267	0.205359	0.434424
ENSCHIG00000009268	-0.808001	0.151028
ENSCHIG00000009269	0.120232	0.836587
ENSCHIG00000009271	0.422795	0.719056
ENSCHIG00000009273	0.0380392	0.91565
ENSCHIG00000009274	-0.185321	0.621211
ENSCHIG00000009277	-0.476405	0.683755
ENSCHIG00000009288	-0.349846	0.723047
ENSCHIG00000009291	0.235333	0.620833
ENSCHIG00000009292	-2.34396	0.17733
ENSCHIG00000009299	-0.132113	0.805325
ENSCHIG00000009307	-0.0591735	0.920022
ENSCHIG00000009311	-0.274626	0.500543
ENSCHIG00000009312	0.205998	0.707665
ENSCHIG00000009316	0.903246	0.36673
ENSCHIG00000009326	0.940302	0.227106
ENSCHIG00000009327	0.628593	0.29138
ENSCHIG00000009330	0.0248781	0.971429
ENSCHIG00000009333	0.522861	0.620354
ENSCHIG00000009339	-0.380054	0.593029
ENSCHIG00000009342	-1.28989	0.115299
ENSCHIG00000009344	0.206093	0.415815
ENSCHIG00000009345	-0.195939	0.816873
ENSCHIG00000009348	-0.772707	0.1766
ENSCHIG00000009349	0.724277	0.0661897
ENSCHIG00000009350	-0.196234	0.849201
ENSCHIG00000009351	0.375408	0.609029
ENSCHIG00000009352	-0.490438	0.67375
ENSCHIG00000009356	-0.401903	0.576372
ENSCHIG00000009357	-0.296904	0.485427
ENSCHIG00000009359	-0.270435	0.592825
ENSCHIG00000009362	0.904048	0.173197
ENSCHIG00000009365	-0.98567	0.194484
ENSCHIG00000009367	0.245188	0.562954
ENSCHIG00000009368	-0.210094	0.840027
ENSCHIG00000009373	-0.820728	0.285208
ENSCHIG00000009380	0.263756	0.772203
ENSCHIG00000009383	0.401515	0.0903947
ENSCHIG00000009385	0.412937	0.516041
ENSCHIG00000009388	0.358994	0.365171
ENSCHIG00000009390	-0.11179	0.559276
ENSCHIG00000009392	0.411587	0.179853
ENSCHIG00000009393	-0.0467564	0.887408
ENSCHIG00000009395	-1.19399	0.304161
ENSCHIG00000009397	-0.415175	0.556315
ENSCHIG00000009402	8.95236e-05	0.999912
ENSCHIG00000009403	-0.281786	0.579264
ENSCHIG00000009404	-1.35647	0.158359
ENSCHIG00000009406	-0.265878	0.449608
ENSCHIG00000009409	-0.47412	0.637608
ENSCHIG00000009410	-0.638097	0.113628
ENSCHIG00000009413	0.843301	0.169287
ENSCHIG00000009415	0.14849	0.897026
ENSCHIG00000009422	-0.712133	0.619649
ENSCHIG00000009427	0.960167	0.00022087
ENSCHIG00000009431	0.0714202	0.905756
ENSCHIG00000009432	-0.482661	0.675098
ENSCHIG00000009437	-0.330116	0.438339
ENSCHIG00000009439	-0.690073	0.554544
ENSCHIG00000009440	-0.228299	0.321372
ENSCHIG00000009443	0.175537	0.809941
ENSCHIG00000009445	0.326042	0.534324
ENSCHIG00000009447	-0.391034	0.635649
ENSCHIG00000009454	1.19612	0.0176974
ENSCHIG00000009458	0.172354	0.683935
ENSCHIG00000009460	-1.70534	0.266242
ENSCHIG00000009461	-0.502748	0.406677
ENSCHIG00000009467	-0.223059	0.653633
ENSCHIG00000009469	-1.6534	0.045294
ENSCHIG00000009471	-1.00431	0.35764
ENSCHIG00000009472	-0.827765	0.518882
ENSCHIG00000009479	0.00469165	0.996793
ENSCHIG00000009480	-0.373041	0.633696
ENSCHIG00000009485	1.6345	0.277862
ENSCHIG00000009489	-0.0393709	0.919802
ENSCHIG00000009499	-0.0910354	0.942397
ENSCHIG00000009505	-0.165737	0.875105
ENSCHIG00000009506	0.0140129	0.985639
ENSCHIG00000009508	-0.834937	0.100404
ENSCHIG00000009513	-0.823798	0.456315
ENSCHIG00000009517	-0.407883	0.53704
ENSCHIG00000009518	-0.0843617	0.87828
ENSCHIG00000009525	0.0123449	0.98241
ENSCHIG00000009529	-0.130256	0.733882
ENSCHIG00000009532	0.968671	0.408134
ENSCHIG00000009533	-0.21708	0.812733
ENSCHIG00000009534	0.107613	0.866402
ENSCHIG00000009537	-3.132	0.0958043
ENSCHIG00000009538	-0.523239	0.589455
ENSCHIG00000009544	-0.177728	0.664353
ENSCHIG00000009546	-1.94537	0.0170442
ENSCHIG00000009547	-0.965927	0.228229
ENSCHIG00000009548	0.637153	0.54474
ENSCHIG00000009550	-0.465182	0.299347
ENSCHIG00000009558	-0.292611	0.515058
ENSCHIG00000009561	-1.21909	0.0186899
ENSCHIG00000009564	0.649686	0.263408
ENSCHIG00000009572	0.136319	0.860943
ENSCHIG00000009576	0.481665	0.329107
ENSCHIG00000009581	0.111269	0.891483
ENSCHIG00000009582	-0.820842	0.596734
ENSCHIG00000009585	-0.0269153	0.95787
ENSCHIG00000009589	-0.334064	0.292855
ENSCHIG00000009594	-0.198971	0.831147
ENSCHIG00000009596	-1.1143	0.117722
ENSCHIG00000009601	0.205447	0.247803
ENSCHIG00000009602	0.141535	0.895681
ENSCHIG00000009603	-0.921719	0.41125
ENSCHIG00000009606	1.00013	0.252047
ENSCHIG00000009607	0.997905	0.0273552
ENSCHIG00000009608	-0.503852	0.606589
ENSCHIG00000009612	-1.02743	0.321768
ENSCHIG00000009613	0.398097	0.309971
ENSCHIG00000009614	0.143107	0.744873
ENSCHIG00000009615	-1.62827	0.0922376
ENSCHIG00000009619	-0.526853	0.184432
ENSCHIG00000009621	-1.25261	0.304578
ENSCHIG00000009623	-0.0564796	0.939208
ENSCHIG00000009625	-0.694055	0.450871
ENSCHIG00000009627	1.07045	0.116696
ENSCHIG00000009629	0.372372	0.738403
ENSCHIG00000009632	1.43554	0.0137198
ENSCHIG00000009635	0.285319	0.771569
ENSCHIG00000009638	0.258307	0.717595
ENSCHIG00000009640	-0.438032	0.556585
ENSCHIG00000009646	0.00969038	0.992534
ENSCHIG00000009648	-0.747648	0.608797
ENSCHIG00000009652	-0.475379	0.526423
ENSCHIG00000009653	1.10498	0.371607
ENSCHIG00000009658	-0.296599	0.823596
ENSCHIG00000009659	-1.12346	0.0870703
ENSCHIG00000009660	0.399931	0.188624
ENSCHIG00000009663	-2.59066	0.0077594
ENSCHIG00000009667	1.63561	0.14941
ENSCHIG00000009674	0.288181	0.5949
ENSCHIG00000009675	0.890479	0.0714664
ENSCHIG00000009677	1.02398	0.192212
ENSCHIG00000009681	0.0998768	0.818959
ENSCHIG00000009683	-2.35731	0.1694
ENSCHIG00000009685	-0.159399	0.673624
ENSCHIG00000009689	-0.386346	0.635609
ENSCHIG00000009693	-0.299823	0.0855604
ENSCHIG00000009694	-2.0824	0.0145772
ENSCHIG00000009697	0.498659	0.0849843
ENSCHIG00000009700	0.167619	0.76522
ENSCHIG00000009702	1.14156	0.146755
ENSCHIG00000009703	-0.830828	0.146036
ENSCHIG00000009706	-0.503281	0.702552
ENSCHIG00000009707	0.720879	0.544634
ENSCHIG00000009709	-1.2396	0.00643467
ENSCHIG00000009710	0.914491	0.00275987
ENSCHIG00000009712	0.316715	0.139496
ENSCHIG00000009713	-0.893788	0.0876416
ENSCHIG00000009715	0.680003	0.144038
ENSCHIG00000009716	0.700041	0.287423
ENSCHIG00000009721	-0.433651	0.486519
ENSCHIG00000009723	-2.37431	0.110116
ENSCHIG00000009725	-0.147273	0.747781
ENSCHIG00000009726	-0.393472	0.776455
ENSCHIG00000009727	-1.19676	0.0205725
ENSCHIG00000009728	-1.07317	2.89911e-05
ENSCHIG00000009731	0.196016	0.718524
ENSCHIG00000009735	0.00637892	0.985615
ENSCHIG00000009736	-0.524486	0.293471
ENSCHIG00000009740	-0.410969	0.5041
ENSCHIG00000009742	-1.70943	0.162799
ENSCHIG00000009743	-1.40571	0.403095
ENSCHIG00000009744	-0.299348	0.688168
ENSCHIG00000009748	-0.792454	0.0545855
ENSCHIG00000009752	0.62266	0.15751
ENSCHIG00000009755	-0.65329	0.0117915
ENSCHIG00000009756	0.0671085	0.900154
ENSCHIG00000009757	-0.140678	0.863737
ENSCHIG00000009760	0.907245	0.000850253
ENSCHIG00000009766	-0.00515223	0.996851
ENSCHIG00000009767	-0.499575	0.381631
ENSCHIG00000009770	-0.456464	0.193351
ENSCHIG00000009771	-0.18295	0.826207
ENSCHIG00000009775	-0.411584	0.112434
ENSCHIG00000009776	0.330017	0.48186
ENSCHIG00000009778	-0.236573	0.716804
ENSCHIG00000009782	-0.314537	0.606243
ENSCHIG00000009784	0.313142	0.713152
ENSCHIG00000009786	1.36048	0.096206
ENSCHIG00000009787	0.228524	0.499647
ENSCHIG00000009793	-0.281387	0.771902
ENSCHIG00000009795	0.892041	0.398761
ENSCHIG00000009800	-0.562346	0.312274
ENSCHIG00000009802	0.571246	0.1947
ENSCHIG00000009803	-0.715096	0.637068
ENSCHIG00000009804	-0.425199	0.40067
ENSCHIG00000009807	-0.93164	0.434661
ENSCHIG00000009809	0.891092	0.268339
ENSCHIG00000009812	-0.0897844	0.771357
ENSCHIG00000009815	0.103325	0.906377
ENSCHIG00000009816	-0.140191	0.697694
ENSCHIG00000009819	-0.5262	0.608332
ENSCHIG00000009824	0.294892	0.31747
ENSCHIG00000009828	-0.183088	0.583064
ENSCHIG00000009831	-0.136062	0.839276
ENSCHIG00000009835	2.27531	0.0861464
ENSCHIG00000009836	0.18854	0.57054
ENSCHIG00000009837	-0.343161	0.318898
ENSCHIG00000009842	0.0229883	0.958153
ENSCHIG00000009847	-0.333905	0.491124
ENSCHIG00000009854	2.18228	0.094413
ENSCHIG00000009857	-1.39124	0.0304795
ENSCHIG00000009859	-0.35116	0.587731
ENSCHIG00000009862	0.573128	0.123918
ENSCHIG00000009863	-0.163312	0.487186
ENSCHIG00000009867	0.231797	0.793835
ENSCHIG00000009868	1.83445	0.0384245
ENSCHIG00000009869	-1.23162	0.221132
ENSCHIG00000009871	-0.516375	0.685639
ENSCHIG00000009874	-0.520396	0.568299
ENSCHIG00000009875	-0.364345	0.545077
ENSCHIG00000009876	-0.534572	0.32633
ENSCHIG00000009878	1.32931	0.31164
ENSCHIG00000009880	-0.0756415	0.899821
ENSCHIG00000009881	0.0254268	0.977143
ENSCHIG00000009882	-0.145524	0.922242
ENSCHIG00000009887	1.50716	0.142441
ENSCHIG00000009890	-0.339001	0.774393
ENSCHIG00000009891	-1.4816	0.263852
ENSCHIG00000009892	-0.429591	0.0270633
ENSCHIG00000009893	1.16175	0.260984
ENSCHIG00000009898	-0.248807	0.750072
ENSCHIG00000009899	0.060339	0.875054
ENSCHIG00000009901	-1.29524	0.226011
ENSCHIG00000009902	0.0996665	0.849538
ENSCHIG00000009903	0.615543	0.522538
ENSCHIG00000009904	-0.453284	0.620478
ENSCHIG00000009907	1.03207	0.0199927
ENSCHIG00000009909	-1.3973	0.141576
ENSCHIG00000009912	1.00555	0.342292
ENSCHIG00000009916	0.726215	0.374999
ENSCHIG00000009918	-0.413043	0.673019
ENSCHIG00000009921	-2.38125	0.184482
ENSCHIG00000009923	0.325056	0.766142
ENSCHIG00000009924	-0.237986	0.695615
ENSCHIG00000009929	0.678178	0.170922
ENSCHIG00000009933	-0.423262	0.391354
ENSCHIG00000009937	-0.500506	0.584161
ENSCHIG00000009941	-0.330667	0.375184
ENSCHIG00000009943	-0.036516	0.922596
ENSCHIG00000009944	-0.183704	0.699926
ENSCHIG00000009947	0.520306	0.136343
ENSCHIG00000009952	1.10047	0.0869863
ENSCHIG00000009953	1.1544	0.253484
ENSCHIG00000009960	-0.314272	0.444267
ENSCHIG00000009961	-0.987361	0.471166
ENSCHIG00000009965	0.116476	0.901514
ENSCHIG00000009969	-0.151583	0.676531
ENSCHIG00000009970	1.32115	0.0308534
ENSCHIG00000009974	0.852812	0.219619
ENSCHIG00000009975	-0.272707	0.479071
ENSCHIG00000009978	-0.141337	0.640376
ENSCHIG00000009981	0.360538	0.715112
ENSCHIG00000009985	0.0451747	0.8215
ENSCHIG00000009988	-0.628128	0.399957
ENSCHIG00000009997	-0.0230974	0.961228
ENSCHIG00000010000	-0.112577	0.89944
ENSCHIG00000010007	0.302462	0.706793
ENSCHIG00000010010	0.157806	0.594544
ENSCHIG00000010014	0.107367	0.753751
ENSCHIG00000010018	-0.93278	0.00611331
ENSCHIG00000010019	-0.60888	0.126551
ENSCHIG00000010021	0.730127	0.428103
ENSCHIG00000010023	0.453183	0.285973
ENSCHIG00000010025	0.454358	0.558423
ENSCHIG00000010027	2.14114	0.104697
ENSCHIG00000010032	-1.36603	0.168313
ENSCHIG00000010034	0.786455	0.244984
ENSCHIG00000010038	-0.0744498	0.902531
ENSCHIG00000010044	-0.992287	0.334872
ENSCHIG00000010046	0.0685293	0.941862
ENSCHIG00000010048	0.294219	0.307946
ENSCHIG00000010049	-2.36335	0.170041
ENSCHIG00000010051	1.0341	0.419852
ENSCHIG00000010052	1.47657	0.165141
ENSCHIG00000010055	0.0164459	0.941793
ENSCHIG00000010056	0.406132	0.0714146
ENSCHIG00000010059	0.577136	0.289032
ENSCHIG00000010063	1.15997	0.128319
ENSCHIG00000010064	-0.447396	0.370921
ENSCHIG00000010065	0.0321487	0.96708
ENSCHIG00000010068	0.988475	0.355961
ENSCHIG00000010071	0.251584	0.37661
ENSCHIG00000010072	-1.49219	0.0613003
ENSCHIG00000010074	-0.505657	0.135445
ENSCHIG00000010078	-1.30113	0.200341
ENSCHIG00000010079	0.401274	0.43942
ENSCHIG00000010083	-0.413304	0.748601
ENSCHIG00000010084	-0.739322	0.269733
ENSCHIG00000010086	0.0605707	0.786721
ENSCHIG00000010087	-0.0872322	0.599265
ENSCHIG00000010088	0.609786	0.196574
ENSCHIG00000010090	-1.53165	0.115777
ENSCHIG00000010093	-0.18116	0.797459
ENSCHIG00000010094	0.156631	0.699874
ENSCHIG00000010103	-1.53232	0.331526
ENSCHIG00000010105	-1.14626	0.0607514
ENSCHIG00000010108	0.262859	0.608162
ENSCHIG00000010109	-3.14774	0.117752
ENSCHIG00000010117	0.455301	0.415343
ENSCHIG00000010118	-0.0963887	0.840803
ENSCHIG00000010125	-0.291908	0.75596
ENSCHIG00000010128	-0.565723	0.245703
ENSCHIG00000010130	-1.67916	0.277442
ENSCHIG00000010133	-1.44634	0.308885
ENSCHIG00000010134	-1.21012	0.0583591
ENSCHIG00000010136	0.0225587	0.983494
ENSCHIG00000010137	0.916603	0.362121
ENSCHIG00000010138	-0.158798	0.896235
ENSCHIG00000010139	-1.16197	0.239477
ENSCHIG00000010140	-0.127311	0.764411
ENSCHIG00000010142	-0.148601	0.731834
ENSCHIG00000010144	-0.499334	0.342515
ENSCHIG00000010148	-0.124564	0.915358
ENSCHIG00000010149	-0.131456	0.810498
ENSCHIG00000010151	1.98148	0.00426253
ENSCHIG00000010155	-0.456454	0.545883
ENSCHIG00000010156	0.360897	0.658458
ENSCHIG00000010157	0.11297	0.904157
ENSCHIG00000010158	0.472806	0.216101
ENSCHIG00000010159	-0.361854	0.801161
ENSCHIG00000010160	0.151411	0.721446
ENSCHIG00000010163	-3.68132	0.0110446
ENSCHIG00000010164	-1.01208	0.079455
ENSCHIG00000010169	-0.0300657	0.944517
ENSCHIG00000010170	-0.138229	0.658207
ENSCHIG00000010173	0.655931	0.45482
ENSCHIG00000010179	-0.434022	0.68619
ENSCHIG00000010183	0.177877	0.816313
ENSCHIG00000010184	-1.38178	0.412438
ENSCHIG00000010190	1.45953	0.040868
ENSCHIG00000010193	0.465878	0.533588
ENSCHIG00000010194	-0.467509	0.204752
ENSCHIG00000010195	0.350451	0.159682
ENSCHIG00000010202	0.63522	0.0484927
ENSCHIG00000010205	0.228807	0.60879
ENSCHIG00000010210	0.105241	0.588802
ENSCHIG00000010211	-0.217489	0.496661
ENSCHIG00000010212	0.0763881	0.872042
ENSCHIG00000010215	0.500307	0.617899
ENSCHIG00000010216	-0.211792	0.251343
ENSCHIG00000010223	-0.235549	0.714866
ENSCHIG00000010224	-0.417362	0.786774
ENSCHIG00000010227	0.380482	0.69091
ENSCHIG00000010231	-0.346556	0.729551
ENSCHIG00000010236	-1.19313	0.362489
ENSCHIG00000010238	-0.439153	0.456886
ENSCHIG00000010241	0.610968	0.13141
ENSCHIG00000010242	0.0546056	0.890226
ENSCHIG00000010244	-0.236645	0.681643
ENSCHIG00000010245	0.590558	0.053671
ENSCHIG00000010246	0.871281	0.0373917
ENSCHIG00000010249	0.0244515	0.929622
ENSCHIG00000010250	0.673617	0.452946
ENSCHIG00000010259	0.177382	0.830985
ENSCHIG00000010260	-0.393319	0.160283
ENSCHIG00000010262	-0.30575	0.359357
ENSCHIG00000010266	0.0870343	0.919879
ENSCHIG00000010267	-0.687985	0.547395
ENSCHIG00000010270	0.618541	0.189906
ENSCHIG00000010272	-0.487846	0.372372
ENSCHIG00000010276	0.0603325	0.950448
ENSCHIG00000010280	-0.12429	0.759479
ENSCHIG00000010284	0.132122	0.795031
ENSCHIG00000010291	0.699638	0.181816
ENSCHIG00000010295	-0.806049	0.234917
ENSCHIG00000010297	0.30429	0.711042
ENSCHIG00000010298	-3.2507	0.0339658
ENSCHIG00000010299	-0.504732	0.320969
ENSCHIG00000010302	0.71097	0.191167
ENSCHIG00000010306	0.219163	0.736363
ENSCHIG00000010307	-0.107176	0.778456
ENSCHIG00000010312	-0.0983116	0.846009
ENSCHIG00000010313	-0.395315	0.188987
ENSCHIG00000010314	-1.3503	0.30457
ENSCHIG00000010328	0.513772	0.188997
ENSCHIG00000010329	-1.392	0.401578
ENSCHIG00000010332	-0.490976	0.233056
ENSCHIG00000010333	0.374027	0.666901
ENSCHIG00000010334	-0.865435	0.164732
ENSCHIG00000010336	-0.190672	0.852938
ENSCHIG00000010338	-0.503522	0.459858
ENSCHIG00000010343	0.889179	0.400211
ENSCHIG00000010345	0.223223	0.362634
ENSCHIG00000010354	0.170167	0.703569
ENSCHIG00000010359	-0.220591	0.797337
ENSCHIG00000010363	0.725611	0.36711
ENSCHIG00000010366	0.0580872	0.931628
ENSCHIG00000010370	-0.646424	0.374836
ENSCHIG00000010377	1.1995	0.241629
ENSCHIG00000010383	-0.997589	0.202405
ENSCHIG00000010384	-0.349309	0.661048
ENSCHIG00000010385	-1.59085	0.202213
ENSCHIG00000010390	-1.77951	0.22815
ENSCHIG00000010393	0.691768	0.0665664
ENSCHIG00000010399	1.85421	0.197053
ENSCHIG00000010402	-0.746228	0.371985
ENSCHIG00000010409	0.336941	0.131199
ENSCHIG00000010410	1.01197	0.266898
ENSCHIG00000010416	0.658116	0.251403
ENSCHIG00000010417	-0.733	0.511271
ENSCHIG00000010419	0.19593	0.648472
ENSCHIG00000010420	-0.284934	0.655811
ENSCHIG00000010423	0.339218	0.542616
ENSCHIG00000010424	-0.0355644	0.970866
ENSCHIG00000010425	-0.702262	0.353275
ENSCHIG00000010433	0.901573	0.346803
ENSCHIG00000010436	-0.125025	0.715823
ENSCHIG00000010438	-0.341662	0.445466
ENSCHIG00000010441	0.220805	0.708702
ENSCHIG00000010442	0.132881	0.505816
ENSCHIG00000010443	-0.397999	0.693378
ENSCHIG00000010451	0.539911	0.607982
ENSCHIG00000010452	0.163388	0.520295
ENSCHIG00000010453	-0.484812	0.427956
ENSCHIG00000010462	-1.14813	0.452655
ENSCHIG00000010466	-0.629621	0.453921
ENSCHIG00000010467	-0.397397	0.649678
ENSCHIG00000010470	0.217333	0.759424
ENSCHIG00000010471	-0.0847593	0.932917
ENSCHIG00000010473	-0.06209	0.949518
ENSCHIG00000010479	-0.184036	0.598128
ENSCHIG00000010482	0.456799	0.305726
ENSCHIG00000010483	-0.410313	0.384071
ENSCHIG00000010484	-0.0533773	0.967893
ENSCHIG00000010487	0.194044	0.743203
ENSCHIG00000010490	-1.10577	0.115705
ENSCHIG00000010491	1.1595	0.338248
ENSCHIG00000010493	-1.02081	0.113027
ENSCHIG00000010494	-1.15812	0.119064
ENSCHIG00000010495	-0.203025	0.495936
ENSCHIG00000010497	0.742901	0.281366
ENSCHIG00000010505	-0.328102	0.665462
ENSCHIG00000010506	-0.0344195	0.964534
ENSCHIG00000010512	0.214307	0.648568
ENSCHIG00000010516	-0.0913936	0.875918
ENSCHIG00000010517	-0.0631152	0.937676
ENSCHIG00000010521	1.07917	0.310037
ENSCHIG00000010523	-0.22417	0.837396
ENSCHIG00000010524	0.0242928	0.981995
ENSCHIG00000010525	0.0230218	0.937532
ENSCHIG00000010530	-1.24538	0.147346
ENSCHIG00000010532	0.0475238	0.884046
ENSCHIG00000010534	-0.337774	0.364274
ENSCHIG00000010536	-0.0766931	0.869531
ENSCHIG00000010537	0.736236	0.370977
ENSCHIG00000010539	0.248116	0.483934
ENSCHIG00000010540	0.428392	0.555547
ENSCHIG00000010543	-0.100828	0.730476
ENSCHIG00000010545	0.211165	0.744794
ENSCHIG00000010546	0.201059	0.489725
ENSCHIG00000010548	-0.339758	0.747668
ENSCHIG00000010553	-0.162676	0.775198
ENSCHIG00000010558	0.409655	0.729329
ENSCHIG00000010561	-0.23378	0.605188
ENSCHIG00000010563	-0.241601	0.826351
ENSCHIG00000010566	-0.307118	0.58757
ENSCHIG00000010568	-0.00929353	0.976021
ENSCHIG00000010569	1.09849	0.0478656
ENSCHIG00000010571	-1.29892	0.318496
ENSCHIG00000010573	-0.537881	0.405069
ENSCHIG00000010576	-1.63208	0.281909
ENSCHIG00000010577	-0.559736	0.345067
ENSCHIG00000010580	-0.0411027	0.950435
ENSCHIG00000010581	-0.583982	0.422894
ENSCHIG00000010582	-0.253107	0.801635
ENSCHIG00000010585	-0.226508	0.815714
ENSCHIG00000010591	0.406577	0.361549
ENSCHIG00000010594	0.185508	0.583736
ENSCHIG00000010595	-0.241175	0.732153
ENSCHIG00000010600	-0.108014	0.792008
ENSCHIG00000010602	-0.0110687	0.96665
ENSCHIG00000010603	0.485953	0.0358218
ENSCHIG00000010604	-0.171271	0.822807
ENSCHIG00000010605	1.192	0.217626
ENSCHIG00000010609	0.202684	0.501236
ENSCHIG00000010612	0.50009	0.55968
ENSCHIG00000010625	-1.12696	0.11069
ENSCHIG00000010626	-0.119459	0.834244
ENSCHIG00000010629	0.0503129	0.917807
ENSCHIG00000010631	0.166139	0.869675
ENSCHIG00000010633	-0.306716	0.759052
ENSCHIG00000010634	-0.338611	0.451148
ENSCHIG00000010637	-0.0109226	0.981471
ENSCHIG00000010638	0.714276	0.346021
ENSCHIG00000010640	-0.991397	0.343206
ENSCHIG00000010641	0.642878	0.57628
ENSCHIG00000010643	-0.0715272	0.935144
ENSCHIG00000010645	-0.803087	0.104012
ENSCHIG00000010648	-0.233701	0.781427
ENSCHIG00000010651	0.0712823	0.832834
ENSCHIG00000010652	0.844787	0.18519
ENSCHIG00000010654	0.268948	0.82334
ENSCHIG00000010657	-0.358212	0.586766
ENSCHIG00000010658	-0.771019	0.381208
ENSCHIG00000010659	-0.0940719	0.843104
ENSCHIG00000010660	0.202872	0.806687
ENSCHIG00000010662	-0.168698	0.843132
ENSCHIG00000010663	-0.700558	0.539453
ENSCHIG00000010664	-0.554332	0.345808
ENSCHIG00000010669	0.541645	0.237033
ENSCHIG00000010672	-0.131368	0.900544
ENSCHIG00000010675	-0.294376	0.703511
ENSCHIG00000010676	-0.726913	0.229172
ENSCHIG00000010679	-0.130359	0.870717
ENSCHIG00000010681	-0.48428	0.625931
ENSCHIG00000010687	0.26814	0.634738
ENSCHIG00000010689	-0.774606	0.440818
ENSCHIG00000010694	-0.654864	0.470613
ENSCHIG00000010696	0.319993	0.512243
ENSCHIG00000010698	-0.0891223	0.889688
ENSCHIG00000010700	-0.16979	0.871705
ENSCHIG00000010703	0.196622	0.713689
ENSCHIG00000010708	1.23482	0.0738226
ENSCHIG00000010709	-0.226875	0.642168
ENSCHIG00000010715	-2.80372	0.0906401
ENSCHIG00000010716	-1.47921	0.0829972
ENSCHIG00000010720	-0.357185	0.763985
ENSCHIG00000010735	0.819413	0.210496
ENSCHIG00000010738	1.22236	0.179449
ENSCHIG00000010742	3.52994	0.0314068
ENSCHIG00000010745	-0.494869	0.603998
ENSCHIG00000010749	-0.101781	0.905304
ENSCHIG00000010750	0.0579465	0.945351
ENSCHIG00000010752	-0.399657	0.460899
ENSCHIG00000010757	-0.300776	0.463427
ENSCHIG00000010761	-0.104961	0.906747
ENSCHIG00000010762	-0.200173	0.699262
ENSCHIG00000010763	-3.30473	0.378441
ENSCHIG00000010768	-0.0165085	0.988357
ENSCHIG00000010770	0.900009	0.0330083
ENSCHIG00000010771	-0.421488	0.524612
ENSCHIG00000010774	-2.01789	0.183906
ENSCHIG00000010775	-0.312374	0.741775
ENSCHIG00000010776	0.797218	0.43738
ENSCHIG00000010785	0.0654341	0.869167
ENSCHIG00000010786	0.0991751	0.836158
ENSCHIG00000010787	0.310581	0.459528
ENSCHIG00000010789	-0.0604975	0.937256
ENSCHIG00000010792	-0.662808	0.206968
ENSCHIG00000010794	0.1324	0.897202
ENSCHIG00000010796	0.522015	0.0967327
ENSCHIG00000010802	-0.027993	0.931381
ENSCHIG00000010804	0.193715	0.847012
ENSCHIG00000010808	-1.42077	0.15429
ENSCHIG00000010813	1.11175	0.0283162
ENSCHIG00000010817	-0.890724	0.450324
ENSCHIG00000010826	-0.437718	0.427036
ENSCHIG00000010830	0.53397	0.042599
ENSCHIG00000010832	1.46238	0.0558944
ENSCHIG00000010839	0.00993107	0.992875
ENSCHIG00000010840	0.818148	0.0220314
ENSCHIG00000010843	-0.983771	0.296889
ENSCHIG00000010846	-1.48558	0.160818
ENSCHIG00000010847	0.181108	0.70848
ENSCHIG00000010855	1.07659	0.32412
ENSCHIG00000010859	-1.93009	0.0360308
ENSCHIG00000010860	0.599514	0.571738
ENSCHIG00000010863	-0.0747706	0.7856
ENSCHIG00000010866	-0.280919	0.604237
ENSCHIG00000010872	-0.167879	0.873762
ENSCHIG00000010873	0.288242	0.706312
ENSCHIG00000010874	-0.42708	0.293149
ENSCHIG00000010876	-1.75177	0.0653775
ENSCHIG00000010877	-0.158798	0.896235
ENSCHIG00000010878	0.34328	0.308212
ENSCHIG00000010881	0.378557	0.687093
ENSCHIG00000010883	-0.314376	0.728604
ENSCHIG00000010885	-0.0362441	0.932026
ENSCHIG00000010886	-1.30003	0.43071
ENSCHIG00000010889	1.21685	0.275003
ENSCHIG00000010890	-0.0807593	0.893281
ENSCHIG00000010891	0.0732075	0.820834
[truncated: 7,680 more rows]

## Sheet: Table S2
gene_id	Expression_nc1	Expression_nc2	Expression_nc3	Expression_m1961	Expression_m1962	Expression_m1963
ENSCHIG00000000019	950.258	722.626	959.536	837.889	1327.79	1120.62
ENSCHIG00000000022	1207.58	1288.94	1227.32	1503.74	1475.83	1732.43
ENSCHIG00000000032	1249.27	1073.24	1059.19	1191.8	1630.08	1435.41
ENSCHIG00000000033	49385.1	54629	45982.2	78675.6	86940.7	97057.5
ENSCHIG00000000034	491.476	329.353	660.011	337.301	1258.18	1331.01
ENSCHIG00000000037	380309	374753	374514	676834	1.03201e+06	954626
ENSCHIG00000000101	12.0678	10.1325	9.55537	14.9078	14.0908	10.2925
ENSCHIG00000000111	33.0079	17.8658	26.4758	0	9.00003	9.52098
ENSCHIG00000000203	5.94944	8.97053	16.9192	36.748	21.0885	22.3092
ENSCHIG00000000247	66.1732	46.9532	36.899	26.0467	25.2955	7.29811
ENSCHIG00000000248	73.6128	65.2162	68.5979	42.386	30.9577	28.0711
ENSCHIG00000000256	9013.92	9893.36	9206.68	10332.7	10247.3	12058.5
ENSCHIG00000000483	3.78311	6.65484	4.48271	13.6309	6.70484	13.0037
ENSCHIG00000000496	25.2624	26.8586	27.6314	30.0074	43.0507	23.6821
ENSCHIG00000000726	3.5954	14.4563	13.6329	0	0	0
ENSCHIG00000000777	418.664	561.119	429.942	790.158	948.114	828.56
ENSCHIG00000000996	31.0548	62.4322	49.5095	55.2199	58.3743	91.7476
ENSCHIG00000001107	42.8179	78.9074	47.3537	110.198	67.4547	124.879
ENSCHIG00000001147	4.57279	13.7896	26.0084	32.9523	32.4176	51.441
ENSCHIG00000001400	26.8842	24.5672	22.5059	37.3806	43.7281	38.4039
ENSCHIG00000001421	170.05	193.255	185.571	191.903	183.659	240.306
ENSCHIG00000001699	91.1608	122.179	201.635	375.383	143.613	607.705
ENSCHIG00000001734	8.62896	12.0469	7.72532	9.62337	12.4611	15.2796
ENSCHIG00000001816	26.9141	54.1079	140.322	193.948	127.2	151.384
ENSCHIG00000001865	3814	3196.29	3138.3	2303.69	1019.54	843.074
ENSCHIG00000002167	23.3552	93.9063	88.5576	96.1725	303.546	175.155
ENSCHIG00000002530	7.48853	2.82279	4.43668	9.63636	12.166	9.36014
ENSCHIG00000002669	114.32	179.265	99.699	240.081	297.161	74.3037
ENSCHIG00000003133	38762.4	49902.5	50818.5	57967.3	119756	111926
ENSCHIG00000003203	0	0	12.2323	13.2841	38.1165	40.3229

## Sheet: Table S3
KEGG_A_class	KEGG_B_class	Pathway	out (312)	All (8865)	Pvalue	Qvalue	Pathway ID	Genes	K_IDs
Environmental Information Processing	Signaling molecules and interaction	ECM-receptor interaction	18	85	5.9896e-10	1.79089e-07	ko04512	ENSCHIG00000004889;ENSCHIG00000010934;ENSCHIG00000014793;ENSCHIG00000014910;ENSCHIG00000015152;ENSCHIG00000015178;ENSCHIG00000015227;ENSCHIG00000016627;ENSCHIG00000018004;ENSCHIG00000018312;ENSCHIG00000020744;ENSCHIG00000021319;ENSCHIG00000021438;ENSCHIG00000022125;ENSCHIG00000022644;ENSCHIG00000025647;ENSCHIG00000025890;ENSCHIG00000026168	K06238+K05719+K06255+K06250+K04659+K06590+K06482+K04659+K06238+K06238+K06252+K06236+K05717+K06237+K08131+K06236+K05636+K06237
Human Diseases	Infectious disease: viral	Human papillomavirus infection	36	354	7.28432e-09	1.08901e-06	ko05165	ENSCHIG00000001865;ENSCHIG00000004889;ENSCHIG00000009242;ENSCHIG00000009728;ENSCHIG00000010840;ENSCHIG00000010934;ENSCHIG00000010964;ENSCHIG00000013806;ENSCHIG00000014150;ENSCHIG00000014910;ENSCHIG00000015152;ENSCHIG00000015178;ENSCHIG00000015227;ENSCHIG00000016058;ENSCHIG00000016319;ENSCHIG00000016627;ENSCHIG00000017061;ENSCHIG00000017128;ENSCHIG00000018004;ENSCHIG00000018312;ENSCHIG00000019087;…	K14754+K06238+K05448+K11220+K13365+K05719+K18952+K04632+K14754+K06250+K04659+K06590+K06482+K11221+K16195+K04659+K02085+K12159+K06238+K06238+K07205+K04398+K06751+K09444+K06252+K06236+K05717+K06237+K08131+K05410+K11987+K04382+K06751+K06236+K05636+K06237
Cellular Processes	Cellular community - eukaryotes	Focal adhesion	21	195	4.64961e-06	0.000463411	ko04510	ENSCHIG00000004889;ENSCHIG00000009242;ENSCHIG00000010934;ENSCHIG00000014773;ENSCHIG00000014910;ENSCHIG00000015152;ENSCHIG00000015178;ENSCHIG00000015227;ENSCHIG00000015809;ENSCHIG00000016627;ENSCHIG00000017347;ENSCHIG00000018004;ENSCHIG00000018312;ENSCHIG00000020744;ENSCHIG00000021319;ENSCHIG00000021438;ENSCHIG00000022125;ENSCHIG00000022644;ENSCHIG00000025647;ENSCHIG00000025890;ENSCHIG00000026168	K06238+K05448+K05719+K06269+K06250+K04659+K06590+K06482+K00907+K04659+K16060+K06238+K06238+K06252+K06236+K05717+K06237+K08131+K06236+K05636+K06237
Human Diseases	Endocrine and metabolic disease	AGE-RAGE signaling pathway in diabetic complications	14	97	6.6838e-06	0.000499614	ko04933	ENSCHIG00000009242;ENSCHIG00000009728;ENSCHIG00000010964;ENSCHIG00000011473;ENSCHIG00000012291;ENSCHIG00000018100;ENSCHIG00000020858;ENSCHIG00000021319;ENSCHIG00000021438;ENSCHIG00000022125;ENSCHIG00000023493;ENSCHIG00000023567;ENSCHIG00000025647;ENSCHIG00000026168	K05448+K11220+K18952+K04388+K05405+K05858+K03982+K06236+K05717+K06237+K05858+K14624+K06236+K06237
Organismal Systems	Digestive system	Protein digestion and absorption	15	128	4.07255e-05	0.00203522	ko04974	ENSCHIG00000004889;ENSCHIG00000011190;ENSCHIG00000012434;ENSCHIG00000016819;ENSCHIG00000018004;ENSCHIG00000018312;ENSCHIG00000019062;ENSCHIG00000021319;ENSCHIG00000022125;ENSCHIG00000022436;ENSCHIG00000022644;ENSCHIG00000023822;ENSCHIG00000024568;ENSCHIG00000025647;ENSCHIG00000026168	K06238+K01285+K19721+K01300+K06238+K06238+K08132+K06236+K06237+K13867+K08131+K24339+K01539+K06236+K06237
Organismal Systems	Immune system	NOD-like receptor signaling pathway	19	191	4.08405e-05	0.00203522	ko04621	ENSCHIG00000009728;ENSCHIG00000011241;ENSCHIG00000012142;ENSCHIG00000012291;ENSCHIG00000016058;ENSCHIG00000017347;ENSCHIG00000017677;ENSCHIG00000017689;ENSCHIG00000018100;ENSCHIG00000019146;ENSCHIG00000019892;ENSCHIG00000020926;ENSCHIG00000022121;ENSCHIG00000022746;ENSCHIG00000023433;ENSCHIG00000023493;ENSCHIG00000023567;ENSCHIG00000023778;ENSCHIG00000024130	K11220+K20898+K20899+K05405+K11221+K16060+K20914+K20910+K05858+K04398+K14216+K20899+K04079+K05410+K04394+K05858+K14624+K14216+K10435
Human Diseases	Cardiovascular disease	Hypertrophic cardiomyopathy	12	95	0.000116262	0.00496605	ko05410	ENSCHIG00000001734;ENSCHIG00000003341;ENSCHIG00000008416;ENSCHIG00000010934;ENSCHIG00000012291;ENSCHIG00000013440;ENSCHIG00000014590;ENSCHIG00000015178;ENSCHIG00000015227;ENSCHIG00000020204;ENSCHIG00000020704;ENSCHIG00000021214	K04863+K12314+K07610+K05719+K05405+K04857+K10374+K06590+K06482+K10373+K12045+K17751
Human Diseases	Infectious disease: bacterial	Pertussis	10	74	0.000245499	0.00917552	ko05133	ENSCHIG00000008320;ENSCHIG00000010934;ENSCHIG00000010965;ENSCHIG00000011296;ENSCHIG00000012291;ENSCHIG00000012570;ENSCHIG00000019405;ENSCHIG00000019913;ENSCHIG00000021630;ENSCHIG00000023479	K03990+K05719+K05426+K02183+K05405+K01331+K04001+K09444+K03989+K01330
Human Diseases	Infectious disease: viral	Hepatitis C	16	174	0.000407012	0.0128408	ko05160	ENSCHIG00000001865;ENSCHIG00000006777;ENSCHIG00000009728;ENSCHIG00000014150;ENSCHIG00000015403;ENSCHIG00000016058;ENSCHIG00000016319;ENSCHIG00000019146;ENSCHIG00000019614;ENSCHIG00000019892;ENSCHIG00000021260;ENSCHIG00000021671;ENSCHIG00000021832;ENSCHIG00000022746;ENSCHIG00000023636;ENSCHIG00000023778	K14754+K16196+K11220+K14754+K12671+K11221+K16195+K04398+K12473+K14216+K06087+K14217+K15045+K05410+K04382+K14216
Human Diseases	Cardiovascular disease	Dilated cardiomyopathy	12	109	0.000429458	0.0128408	ko05414	ENSCHIG00000001734;ENSCHIG00000003341;ENSCHIG00000008416;ENSCHIG00000010934;ENSCHIG00000013440;ENSCHIG00000013806;ENSCHIG00000014590;ENSCHIG00000015178;ENSCHIG00000015227;ENSCHIG00000020204;ENSCHIG00000020704;ENSCHIG00000021214	K04863+K12314+K07610+K05719+K04857+K04632+K10374+K06590+K06482+K10373+K12045+K17751
Genetic Information Processing	Folding, sorting and degradation	Proteasome	8	57	0.000790532	0.0211209	ko03050	ENSCHIG00000009755;ENSCHIG00000012524;ENSCHIG00000016692;ENSCHIG00000017291;ENSCHIG00000020396;ENSCHIG00000020801;ENSCHIG00000020929;ENSCHIG00000023664	K06696+K02726+K02727+K03064+K03066+K02730+K06700+K06697
Human Diseases	Infectious disease: viral	Influenza A	16	186	0.000847663	0.0211209	ko05164	ENSCHIG00000001865;ENSCHIG00000009728;ENSCHIG00000012291;ENSCHIG00000014150;ENSCHIG00000015403;ENSCHIG00000016058;ENSCHIG00000016319;ENSCHIG00000016856;ENSCHIG00000019146;ENSCHIG00000019848;ENSCHIG00000019892;ENSCHIG00000021832;ENSCHIG00000022746;ENSCHIG00000023567;ENSCHIG00000023778;ENSCHIG00000026666	K14754+K11220+K05405+K14754+K12671+K11221+K16195+K04721+K04398+K12647+K14216+K15045+K05410+K14624+K14216+K15043
Organismal Systems	Circulatory system	Adrenergic signaling in cardiomyocytes	14	154	0.00103627	0.0238343	ko04261	ENSCHIG00000001734;ENSCHIG00000003341;ENSCHIG00000011296;ENSCHIG00000013440;ENSCHIG00000013806;ENSCHIG00000014590;ENSCHIG00000014773;ENSCHIG00000018100;ENSCHIG00000020204;ENSCHIG00000020704;ENSCHIG00000021214;ENSCHIG00000023493;ENSCHIG00000023636;ENSCHIG00000024568	K04863+K12314+K02183+K04857+K04632+K10374+K06269+K05858+K10373+K12045+K17751+K05858+K04382+K01539
Human Diseases	Infectious disease: parasitic	Amoebiasis	12	122	0.00118404	0.0252878	ko05146	ENSCHIG00000009892;ENSCHIG00000012291;ENSCHIG00000013806;ENSCHIG00000017233;ENSCHIG00000018100;ENSCHIG00000021319;ENSCHIG00000021438;ENSCHIG00000022125;ENSCHIG00000023493;ENSCHIG00000025647;ENSCHIG00000025890;ENSCHIG00000026168	K13279+K05405+K04632+K01476+K05858+K06236+K05717+K06237+K05858+K06236+K05636+K06237
Human Diseases	Infectious disease: viral	Herpes simplex virus 1 infection	27	418	0.00163478	0.0325865	ko05168	ENSCHIG00000006777;ENSCHIG00000008320;ENSCHIG00000008848;ENSCHIG00000009728;ENSCHIG00000012291;ENSCHIG00000013938;ENSCHIG00000014773;ENSCHIG00000015012;ENSCHIG00000015033;ENSCHIG00000015462;ENSCHIG00000016058;ENSCHIG00000016319;ENSCHIG00000016805;ENSCHIG00000017347;ENSCHIG00000017383;ENSCHIG00000018397;ENSCHIG00000019087;ENSCHIG00000019146;ENSCHIG00000019467;ENSCHIG00000019848;ENSCHIG00000019892;…	K16196+K03990+K08055+K11220+K05405+K02308+K06269+K09228+K06731+K06731+K11221+K16195+K15413+K16060+K09228+K17834+K07205+K04398+K06751+K12647+K14216+K05653+K05410+K14624+K14216+K08056+K06751
Environmental Information Processing	Signal transduction	PI3K-Akt signaling pathway	26	401	0.00188561	0.0352374	ko04151	ENSCHIG00000000483;ENSCHIG00000004889;ENSCHIG00000009242;ENSCHIG00000010934;ENSCHIG00000012291;ENSCHIG00000012380;ENSCHIG00000014910;ENSCHIG00000015152;ENSCHIG00000015178;ENSCHIG00000015227;ENSCHIG00000016627;ENSCHIG00000018004;ENSCHIG00000018312;ENSCHIG00000019087;ENSCHIG00000020744;ENSCHIG00000020968;ENSCHIG00000021319;ENSCHIG00000021438;ENSCHIG00000022121;ENSCHIG00000022125;ENSCHIG00000022644;…	K09784+K06238+K05448+K05719+K05405+K03258+K06250+K04659+K06590+K06482+K04659+K06238+K06238+K07205+K06252+K13769+K06236+K05717+K04079+K06237+K08131+K04382+K01596+K06236+K05636+K06237
Organismal Systems	Endocrine system	Relaxin signaling pathway	12	133	0.00248174	0.0436495	ko04926	ENSCHIG00000009242;ENSCHIG00000010964;ENSCHIG00000011473;ENSCHIG00000012796;ENSCHIG00000013806;ENSCHIG00000017779;ENSCHIG00000018100;ENSCHIG00000021319;ENSCHIG00000022125;ENSCHIG00000023493;ENSCHIG00000025647;ENSCHIG00000026168	K05448+K18952+K04388+K08398+K04632+K12313+K05858+K06236+K06237+K05858+K06236+K06237
Organismal Systems	Immune system	Antigen processing and presentation	11	118	0.00287823	0.0478106	ko04612	ENSCHIG00000008848;ENSCHIG00000009256;ENSCHIG00000009755;ENSCHIG00000017000;ENSCHIG00000019467;ENSCHIG00000020965;ENSCHIG00000021983;ENSCHIG00000022121;ENSCHIG00000023664;ENSCHIG00000024672;ENSCHIG00000024673	K08055+K09489+K06696+K03283+K06751+K08064+K05653+K04079+K06697+K08056+K06751
Metabolism	Amino acid metabolism	Arginine biosynthesis	4	20	0.00466485	0.0734101	ko00220	ENSCHIG00000008500;ENSCHIG00000015704;ENSCHIG00000016266;ENSCHIG00000017233	K01425+K01755+K14677+K01476
Human Diseases	Infectious disease: viral	Epstein-Barr virus infection	18	265	0.0057298	0.0856605	ko05169	ENSCHIG00000008848;ENSCHIG00000009728;ENSCHIG00000012291;ENSCHIG00000015403;ENSCHIG00000016058;ENSCHIG00000016319;ENSCHIG00000017128;ENSCHIG00000017291;ENSCHIG00000017824;ENSCHIG00000019146;ENSCHIG00000019467;ENSCHIG00000019892;ENSCHIG00000020396;ENSCHIG00000021983;ENSCHIG00000022746;ENSCHIG00000023778;ENSCHIG00000024672;ENSCHIG00000024673	K08055+K11220+K05405+K12671+K11221+K16195+K12159+K03064+K10591+K04398+K06751+K14216+K03066+K05653+K05410+K14216+K08056+K06751
Human Diseases	Infectious disease: viral	Measles	13	173	0.00798505	0.1087	ko05162	ENSCHIG00000001865;ENSCHIG00000006777;ENSCHIG00000009728;ENSCHIG00000012291;ENSCHIG00000014150;ENSCHIG00000016058;ENSCHIG00000016319;ENSCHIG00000017000;ENSCHIG00000019146;ENSCHIG00000019848;ENSCHIG00000019892;ENSCHIG00000022746;ENSCHIG00000023778	K14754+K16196+K11220+K05405+K14754+K11221+K16195+K03283+K04398+K12647+K14216+K05410+K14216
Organismal Systems	Immune system	Complement and coagulation cascades	8	82	0.00799801	0.1087	ko04610	ENSCHIG00000008320;ENSCHIG00000012570;ENSCHIG00000016819;ENSCHIG00000019405;ENSCHIG00000020774;ENSCHIG00000020858;ENSCHIG00000021630;ENSCHIG00000023479	K03990+K01331+K01300+K04001+K04004+K03982+K03989+K01330
Metabolism	Global and overview maps	Biosynthesis of amino acids	8	83	0.00858874	0.111654	ko01230	ENSCHIG00000005138;ENSCHIG00000013515;ENSCHIG00000015704;ENSCHIG00000016266;ENSCHIG00000017233;ENSCHIG00000018336;ENSCHIG00000026809;ENSCHIG00000027101	K01834+K01623+K01755+K14677+K01476+K00031+K00286+K00789
Organismal Systems	Immune system	IL-17 signaling pathway	8	87	0.0112827	0.140563	ko04657	ENSCHIG00000012291;ENSCHIG00000015403;ENSCHIG00000015678;ENSCHIG00000019146;ENSCHIG00000022121;ENSCHIG00000022746;ENSCHIG00000023277;ENSCHIG00000023567	K05405+K12671+K11849+K04398+K04079+K05410+K11987+K14624
Human Diseases	Infectious disease: viral	Human cytomegalovirus infection	17	265	0.0122673	0.146716	ko05163	ENSCHIG00000008848;ENSCHIG00000009242;ENSCHIG00000011296;ENSCHIG00000012291;ENSCHIG00000013806;ENSCHIG00000018100;ENSCHIG00000018397;ENSCHIG00000019087;ENSCHIG00000019146;ENSCHIG00000019467;ENSCHIG00000021983;ENSCHIG00000022746;ENSCHIG00000023277;ENSCHIG00000023493;ENSCHIG00000023567;ENSCHIG00000024672;ENSCHIG00000024673	K08055+K05448+K02183+K05405+K04632+K05858+K17834+K07205+K04398+K06751+K05653+K05410+K11987+K05858+K14624+K08056+K06751
Organismal Systems	Circulatory system	Vascular smooth muscle contraction	11	149	0.0159368	0.172252	ko04270	ENSCHIG00000009143;ENSCHIG00000010603;ENSCHIG00000011296;ENSCHIG00000013440;ENSCHIG00000013806;ENSCHIG00000014773;ENSCHIG00000015809;ENSCHIG00000017779;ENSCHIG00000018100;ENSCHIG00000019705;ENSCHIG00000023493	K12315+K10352+K02183+K04857+K04632+K06269+K00907+K12313+K05858+K10352+K05858
Organismal Systems	Endocrine system	Renin secretion	7	75	0.0160485	0.172252	ko04924	ENSCHIG00000011296;ENSCHIG00000013440;ENSCHIG00000013806;ENSCHIG00000017746;ENSCHIG00000018100;ENSCHIG00000023493;ENSCHIG00000027138	K02183+K04857+K04632+K13755+K05858+K05858+K13755
Organismal Systems	Circulatory system	Cardiac muscle contraction	9	111	0.0161306	0.172252	ko04260	ENSCHIG00000000019;ENSCHIG00000001734;ENSCHIG00000003341;ENSCHIG00000013440;ENSCHIG00000014590;ENSCHIG00000020204;ENSCHIG00000020704;ENSCHIG00000021214;ENSCHIG00000024568	K02261+K04863+K12314+K04857+K10374+K10373+K12045+K17751+K01539
Human Diseases	Neurodegenerative disease	Alzheimer disease	25	457	0.0186222	0.188577	ko05010	ENSCHIG00000000019;ENSCHIG00000000022;ENSCHIG00000000032;ENSCHIG00000000033;ENSCHIG00000008587;ENSCHIG00000011296;ENSCHIG00000012226;ENSCHIG00000012291;ENSCHIG00000012524;ENSCHIG00000013440;ENSCHIG00000016319;ENSCHIG00000016692;ENSCHIG00000017061;ENSCHIG00000017291;ENSCHIG00000018100;ENSCHIG00000018165;ENSCHIG00000019020;ENSCHIG00000019146;ENSCHIG00000020396;ENSCHIG00000020741;ENSCHIG00000020801;…	K02261+K02126+K03883+K03884+K03940+K02183+K10396+K05405+K02726+K04857+K16195+K02727+K02085+K03064+K05858+K04521+K10396+K04398+K03066+K03965+K02730+K04524+K11987+K05858+K04550
Genetic Information Processing	Folding, sorting and degradation	Protein processing in endoplasmic reticulum	13	194	0.0194003	0.188577	ko04141	ENSCHIG00000003518;ENSCHIG00000006777;ENSCHIG00000007838;ENSCHIG00000014470;ENSCHIG00000015674;ENSCHIG00000016319;ENSCHIG00000017000;ENSCHIG00000017004;ENSCHIG00000019667;ENSCHIG00000022121;ENSCHIG00000023464;ENSCHIG00000024672;ENSCHIG00000026578	K09485+K16196+K09584+K11863+K09502+K16195+K03283+K01230+K13999+K04079+K09503+K08056+K14006
Organismal Systems	Endocrine system	Thyroid hormone synthesis	7	78	0.0195515	0.188577	ko04918	ENSCHIG00000010151;ENSCHIG00000013806;ENSCHIG00000018100;ENSCHIG00000022658;ENSCHIG00000023493;ENSCHIG00000024568;ENSCHIG00000025998	K17232+K04632+K05858+K00432+K05858+K01539+K14702
Human Diseases	Infectious disease: parasitic	Chagas disease	10	135	0.0205935	0.192421	ko05142	ENSCHIG00000008320;ENSCHIG00000011473;ENSCHIG00000012291;ENSCHIG00000013806;ENSCHIG00000018100;ENSCHIG00000019146;ENSCHIG00000020858;ENSCHIG00000023493;ENSCHIG00000023567;ENSCHIG00000023636	K03990+K04388+K05405+K04632+K05858+K04398+K03982+K05858+K14624+K04382
Human Diseases	Neurodegenerative disease	Pathways of neurodegeneration - multiple diseases	29	557	0.0216035	0.195741	ko05022	ENSCHIG00000000019;ENSCHIG00000000022;ENSCHIG00000000032;ENSCHIG00000000033;ENSCHIG00000008587;ENSCHIG00000009907;ENSCHIG00000011154;ENSCHIG00000011296;ENSCHIG00000012226;ENSCHIG00000012291;ENSCHIG00000012524;ENSCHIG00000012698;ENSCHIG00000013440;ENSCHIG00000013938;ENSCHIG00000014470;ENSCHIG00000016692;ENSCHIG00000017061;ENSCHIG00000017291;ENSCHIG00000018100;ENSCHIG00000019020;ENSCHIG00000019146;…	K02261+K02126+K03883+K03884+K03940+K23625+K10698+K02183+K10396+K05405+K02726+K08669+K04857+K02308+K11863+K02727+K02085+K03064+K05858+K10396+K04398+K03066+K03965+K02730+K00432+K05410+K11987+K05858+K10435
Cellular Processes	Transport and catabolism	Lysosome	10	137	0.0225628	0.19842	ko04142	ENSCHIG00000010830;ENSCHIG00000011574;ENSCHIG00000013795;ENSCHIG00000013809;ENSCHIG00000014017;ENSCHIG00000018170;ENSCHIG00000019346;ENSCHIG00000023577;ENSCHIG00000024238;ENSCHIG00000026255	K06564+K01371+K25442+K12384+K19363+K04645+K13443+K12391+K12307+K12383
Organismal Systems	Endocrine system	Oxytocin signaling pathway	11	159	0.0245555	0.209774	ko04921	ENSCHIG00000001734;ENSCHIG00000011296;ENSCHIG00000013440;ENSCHIG00000013806;ENSCHIG00000013910;ENSCHIG00000014773;ENSCHIG00000015809;ENSCHIG00000018100;ENSCHIG00000021307;ENSCHIG00000023277;ENSCHIG00000023493	K04863+K02183+K04857+K04632+K03234+K06269+K00907+K05858+K17901+K11987+K05858
Organismal Systems	Immune system	C-type lectin receptor signaling pathway	8	102	0.0270398	0.209866	ko04625	ENSCHIG00000009728;ENSCHIG00000010965;ENSCHIG00000011296;ENSCHIG00000012291;ENSCHIG00000016058;ENSCHIG00000019146;ENSCHIG00000019913;ENSCHIG00000023277	K11220+K05426+K02183+K05405+K11221+K04398+K09444+K11987
Organismal Systems	Endocrine system	Aldosterone synthesis and secretion	8	102	0.0270398	0.209866	ko04925	ENSCHIG00000011296;ENSCHIG00000013440;ENSCHIG00000013806;ENSCHIG00000018100;ENSCHIG00000019614;ENSCHIG00000022212;ENSCHIG00000023493;ENSCHIG00000024568	K02183+K04857+K04632+K05858+K12473+K00513+K05858+K01539
Metabolism	Carbohydrate metabolism	Fructose and mannose metabolism	4	33	0.027572	0.209866	ko00051	ENSCHIG00000000496;ENSCHIG00000013515;ENSCHIG00000021991;ENSCHIG00000024620	K00844+K01623+K00976+K00846
Cellular Processes	Transport and catabolism	Endocytosis	16	269	0.0279948	0.209866	ko04144	ENSCHIG00000007248;ENSCHIG00000008498;ENSCHIG00000010830;ENSCHIG00000010964;ENSCHIG00000011473;ENSCHIG00000012226;ENSCHIG00000014794;ENSCHIG00000017000;ENSCHIG00000017615;ENSCHIG00000017824;ENSCHIG00000018170;ENSCHIG00000019020;ENSCHIG00000019467;ENSCHIG00000019614;ENSCHIG00000024673;ENSCHIG00000025012	K17917+K18467+K06564+K18952+K04388+K10396+K12188+K03283+K12185+K10591+K04645+K10396+K06751+K12473+K06751+K18441
Organismal Systems	Endocrine system	Cortisol synthesis and secretion	6	66	0.0280757	0.209866	ko04927	ENSCHIG00000013440;ENSCHIG00000013806;ENSCHIG00000018100;ENSCHIG00000019614;ENSCHIG00000022212;ENSCHIG00000023493	K04857+K04632+K05858+K12473+K00513+K05858
Human Diseases	Cancer: specific types	Small cell lung cancer	8	104	0.029925	0.218233	ko05222	ENSCHIG00000010934;ENSCHIG00000015227;ENSCHIG00000017347;ENSCHIG00000021438;ENSCHIG00000022125;ENSCHIG00000023277;ENSCHIG00000025890;ENSCHIG00000026168	K05719+K06482+K16060+K05717+K06237+K11987+K05636+K06237
Organismal Systems	Endocrine system	Glucagon signaling pathway	8	105	0.0314442	0.223853	ko04922	ENSCHIG00000005138;ENSCHIG00000011296;ENSCHIG00000013806;ENSCHIG00000014997;ENSCHIG00000015344;ENSCHIG00000018100;ENSCHIG00000023493;ENSCHIG00000024702	K01834+K02183+K04632+K11434+K08765+K05858+K05858+K01596
Organismal Systems	Immune system	Platelet activation	9	126	0.0334504	0.228164	ko04611	ENSCHIG00000010934;ENSCHIG00000010964;ENSCHIG00000013806;ENSCHIG00000014773;ENSCHIG00000015809;ENSCHIG00000018100;ENSCHIG00000021319;ENSCHIG00000023493;ENSCHIG00000025647	K05719+K18952+K04632+K06269+K00907+K05858+K06236+K05858+K06236
Human Diseases	Neurodegenerative disease	Spinocerebellar ataxia	11	167	0.033576	0.228164	ko05017	ENSCHIG00000009907;ENSCHIG00000012524;ENSCHIG00000012952;ENSCHIG00000014470;ENSCHIG00000016692;ENSCHIG00000017291;ENSCHIG00000018100;ENSCHIG00000020396;ENSCHIG00000020801;ENSCHIG00000020965;ENSCHIG00000023493	K23625+K02726+K17943+K11863+K02727+K03064+K05858+K03066+K02730+K08064+K05858
Human Diseases	Infectious disease: viral	Kaposi sarcoma-associated herpesvirus infection	14	232	0.0345312	0.22944	ko05167	ENSCHIG00000008320;ENSCHIG00000009242;ENSCHIG00000009728;ENSCHIG00000011296;ENSCHIG00000012291;ENSCHIG00000016058;ENSCHIG00000016319;ENSCHIG00000019146;ENSCHIG00000019467;ENSCHIG00000021307;ENSCHIG00000022746;ENSCHIG00000023277;ENSCHIG00000024130;ENSCHIG00000024673	K03990+K05448+K11220+K02183+K05405+K11221+K16195+K04398+K06751+K17901+K05410+K11987+K10435+K06751
Organismal Systems	Digestive system	Cholesterol metabolism	5	55	0.0433941	0.282062	ko04979	ENSCHIG00000019346;ENSCHIG00000019614;ENSCHIG00000021164;ENSCHIG00000022004;ENSCHIG00000024408	K13443+K12473+K08761+K04524+K04550
Organismal Systems	Excretory system	Endocrine and other factor-regulated calcium reabsorption	5	58	0.0525624	0.334387	ko04961	ENSCHIG00000013806;ENSCHIG00000018100;ENSCHIG00000018170;ENSCHIG00000023493;ENSCHIG00000024568	K04632+K05858+K04645+K05858+K01539
Human Diseases	Neurodegenerative disease	Amyotrophic lateral sclerosis	23	458	0.0537581	0.334869	ko05014	ENSCHIG00000000019;ENSCHIG00000000022;ENSCHIG00000000032;ENSCHIG00000000033;ENSCHIG00000008587;ENSCHIG00000009907;ENSCHIG00000012226;ENSCHIG00000012524;ENSCHIG00000013938;ENSCHIG00000016692;ENSCHIG00000017291;ENSCHIG00000019020;ENSCHIG00000020396;ENSCHIG00000020740;ENSCHIG00000020741;ENSCHIG00000020801;ENSCHIG00000021821;ENSCHIG00000022444;ENSCHIG00000022658;ENSCHIG00000022746;ENSCHIG00000024130;…	K02261+K02126+K03883+K03884+K03940+K23625+K10396+K02726+K02308+K02727+K03064+K10396+K03066+K10706+K03965+K02730+K14309+K13158+K00432+K05410+K10435+K12741+K13213
Organismal Systems	Excretory system	Proximal tubule bicarbonate reclamation	3	25	0.056068	0.33713	ko04964	ENSCHIG00000008500;ENSCHIG00000024568;ENSCHIG00000024702	K01425+K01539+K01596
Cellular Processes	Cellular community - eukaryotes	Tight junction	11	182	0.0563763	0.33713	ko04530	ENSCHIG00000009256;ENSCHIG00000010603;ENSCHIG00000010840;ENSCHIG00000010934;ENSCHIG00000010964;ENSCHIG00000017824;ENSCHIG00000018812;ENSCHIG00000019705;ENSCHIG00000021260;ENSCHIG00000021772;ENSCHIG00000023636	K09489+K10352+K13365+K05719+K18952+K10591+K12791+K10352+K06087+K06105+K04382
Human Diseases	Infectious disease: viral	Coronavirus disease - COVID-19	25	510	0.0575349	0.337312	ko05171	ENSCHIG00000001865;ENSCHIG00000003203;ENSCHIG00000008320;ENSCHIG00000009632;ENSCHIG00000009728;ENSCHIG00000012291;ENSCHIG00000012570;ENSCHIG00000014150;ENSCHIG00000015403;ENSCHIG00000016058;ENSCHIG00000016319;ENSCHIG00000017128;ENSCHIG00000017684;ENSCHIG00000017787;ENSCHIG00000018397;ENSCHIG00000019848;ENSCHIG00000019892;ENSCHIG00000021630;ENSCHIG00000022746;ENSCHIG00000023479;ENSCHIG00000023567;…	K14754+K02958+K03990+K02979+K11220+K05405+K01331+K14754+K12671+K11221+K16195+K12159+K02943+K02979+K17834+K12647+K14216+K03989+K05410+K01330+K14624+K14216+K02966+K02882+K02993
Human Diseases	Cardiovascular disease	Arrhythmogenic right ventricular cardiomyopathy	6	80	0.0621555	0.354779	ko05412	ENSCHIG00000001734;ENSCHIG00000008416;ENSCHIG00000010934;ENSCHIG00000013440;ENSCHIG00000015178;ENSCHIG00000015227	K04863+K07610+K05719+K04857+K06590+K06482
Organismal Systems	Nervous system	Dopaminergic synapse	9	142	0.0628873	0.354779	ko04728	ENSCHIG00000011296;ENSCHIG00000012226;ENSCHIG00000013806;ENSCHIG00000014773;ENSCHIG00000017138;ENSCHIG00000018100;ENSCHIG00000019020;ENSCHIG00000023493;ENSCHIG00000023636	K02183+K10396+K04632+K06269+K00545+K05858+K10396+K05858+K04382
Organismal Systems	Digestive system	Gastric acid secretion	6	81	0.0652434	0.361255	ko04971	ENSCHIG00000011296;ENSCHIG00000013806;ENSCHIG00000015809;ENSCHIG00000018100;ENSCHIG00000023493;ENSCHIG00000024568	K02183+K04632+K00907+K05858+K05858+K01539
Metabolism	Metabolism of other amino acids	Glutathione metabolism	5	63	0.0701632	0.381433	ko00480	ENSCHIG00000007898;ENSCHIG00000009694;ENSCHIG00000015112;ENSCHIG00000018336;ENSCHIG00000022658	K11142+K10808+K00799+K00031+K00432
Human Diseases	Neurodegenerative disease	Parkinson disease	18	353	0.0728286	0.384511	ko05012	ENSCHIG00000000019;ENSCHIG00000000022;ENSCHIG00000000032;ENSCHIG00000000033;ENSCHIG00000008587;ENSCHIG00000011154;ENSCHIG00000011296;ENSCHIG00000012226;ENSCHIG00000012524;ENSCHIG00000012698;ENSCHIG00000013806;ENSCHIG00000013938;ENSCHIG00000016692;ENSCHIG00000017291;ENSCHIG00000019020;ENSCHIG00000020396;ENSCHIG00000020741;ENSCHIG00000020801	K02261+K02126+K03883+K03884+K03940+K10698+K02183+K10396+K02726+K08669+K04632+K02308+K02727+K03064+K10396+K03066+K03965+K02730
Cellular Processes	Cell growth and death	Ferroptosis	5	64	0.0740292	0.384511	ko04216	ENSCHIG00000018949;ENSCHIG00000019745;ENSCHIG00000021497;ENSCHIG00000024130;ENSCHIG00000025642	K00522+K01897+K14736+K10435+K00460
Cellular Processes	Cell growth and death	Apoptosis - fly	2	13	0.0745874	0.384511	ko04214	ENSCHIG00000008839;ENSCHIG00000018436	K03386+K09428
Organismal Systems	Immune system	Toll-like receptor signaling pathway	7	105	0.0765727	0.388055	ko04620	ENSCHIG00000009728;ENSCHIG00000011574;ENSCHIG00000012291;ENSCHIG00000014910;ENSCHIG00000015403;ENSCHIG00000019146;ENSCHIG00000022746	K11220+K01371+K05405+K06250+K12671+K04398+K05410
Organismal Systems	Digestive system	Carbohydrate digestion and absorption	4	47	0.082419	0.410722	ko04973	ENSCHIG00000000496;ENSCHIG00000018100;ENSCHIG00000023493;ENSCHIG00000024568	K00844+K05858+K05858+K01539
Organismal Systems	Immune system	Cytosolic DNA-sensing pathway	5	67	0.086307	0.423046	ko04623	ENSCHIG00000006747;ENSCHIG00000012291;ENSCHIG00000015403;ENSCHIG00000018397;ENSCHIG00000022746	K12965+K05405+K12671+K17834+K05410
Environmental Information Processing	Signal transduction	HIF-1 signaling pathway	8	131	0.0906568	0.434496	ko04066	ENSCHIG00000000496;ENSCHIG00000009242;ENSCHIG00000012291;ENSCHIG00000013515;ENSCHIG00000019087;ENSCHIG00000020858;ENSCHIG00000021497;ENSCHIG00000026760	K00844+K05448+K05405+K01623+K07205+K03982+K14736+K04372
Human Diseases	Cancer: overview	Pathways in cancer	26	562	0.0915494	0.434496	ko05200	ENSCHIG00000009242;ENSCHIG00000009728;ENSCHIG00000010934;ENSCHIG00000010965;ENSCHIG00000011296;ENSCHIG00000011473;ENSCHIG00000011587;ENSCHIG00000012291;ENSCHIG00000013806;ENSCHIG00000015112;ENSCHIG00000015227;ENSCHIG00000016058;ENSCHIG00000016866;ENSCHIG00000017061;ENSCHIG00000017347;ENSCHIG00000018100;ENSCHIG00000019146;ENSCHIG00000020968;ENSCHIG00000021438;ENSCHIG00000021960;ENSCHIG00000022121;…	K05448+K11220+K05719+K05426+K02183+K04388+K09055+K05405+K04632+K00799+K06482+K11221+K09095+K02085+K16060+K05858+K04398+K13769+K05717+K08735+K04079+K06237+K11987+K05858+K05636+K06237
Human Diseases	Neurodegenerative disease	Huntington disease	19	390	0.0939616	0.438977	ko05016	ENSCHIG00000000019;ENSCHIG00000000022;ENSCHIG00000000032;ENSCHIG00000000033;ENSCHIG00000008587;ENSCHIG00000011013;ENSCHIG00000012226;ENSCHIG00000012524;ENSCHIG00000016692;ENSCHIG00000017291;ENSCHIG00000018100;ENSCHIG00000018170;ENSCHIG00000019020;ENSCHIG00000019146;ENSCHIG00000020396;ENSCHIG00000020741;ENSCHIG00000020801;ENSCHIG00000022658;ENSCHIG00000023493	K02261+K02126+K03883+K03884+K03940+K03010+K10396+K02726+K02727+K03064+K05858+K04645+K10396+K04398+K03066+K03965+K02730+K00432+K05858
Human Diseases	Infectious disease: viral	Human immunodeficiency virus 1 infection	14	274	0.1036	0.476106	ko05170	ENSCHIG00000008848;ENSCHIG00000011296;ENSCHIG00000015033;ENSCHIG00000015462;ENSCHIG00000015759;ENSCHIG00000018397;ENSCHIG00000019146;ENSCHIG00000019467;ENSCHIG00000021618;ENSCHIG00000021983;ENSCHIG00000022746;ENSCHIG00000023577;ENSCHIG00000024672;ENSCHIG00000024673	K08055+K02183+K06731+K06731+K10648+K17834+K04398+K06751+K10648+K05653+K05410+K12391+K08056+K06751
Cellular Processes	Cell growth and death	Necroptosis	10	182	0.108552	0.476106	ko04217	ENSCHIG00000006747;ENSCHIG00000009728;ENSCHIG00000016058;ENSCHIG00000016319;ENSCHIG00000016856;ENSCHIG00000017347;ENSCHIG00000018949;ENSCHIG00000019146;ENSCHIG00000022121;ENSCHIG00000025642	K12965+K11220+K11221+K16195+K04721+K16060+K00522+K04398+K04079+K00460
Human Diseases	Infectious disease: parasitic	Malaria	5	72	0.10897	0.476106	ko05144	ENSCHIG00000012291;ENSCHIG00000015152;ENSCHIG00000016627;ENSCHIG00000023567;ENSCHIG00000024408	K05405+K04659+K04659+K14624+K04550
Environmental Information Processing	Signal transduction	TNF signaling pathway	7	115	0.110539	0.476106	ko04668	ENSCHIG00000012291;ENSCHIG00000015403;ENSCHIG00000017347;ENSCHIG00000019146;ENSCHIG00000019913;ENSCHIG00000023277;ENSCHIG00000023567	K05405+K12671+K16060+K04398+K09444+K11987+K14624
Environmental Information Processing	Signal transduction	Apelin signaling pathway	9	160	0.111314	0.476106	ko04371	ENSCHIG00000011296;ENSCHIG00000014910;ENSCHIG00000015809;ENSCHIG00000016811;ENSCHIG00000017779;ENSCHIG00000018100;ENSCHIG00000020858;ENSCHIG00000023493;ENSCHIG00000024130	K02183+K06250+K00907+K11406+K12313+K05858+K03982+K05858+K10435
Cellular Processes	Transport and catabolism	Phagosome	10	183	0.111463	0.476106	ko04145	ENSCHIG00000007519;ENSCHIG00000008320;ENSCHIG00000010934;ENSCHIG00000015152;ENSCHIG00000016627;ENSCHIG00000019467;ENSCHIG00000021644;ENSCHIG00000021983;ENSCHIG00000023479;ENSCHIG00000024673	K06560+K03990+K05719+K04659+K04659+K06751+K13882+K05653+K01330+K06751
Human Diseases	Cancer: overview	Proteoglycans in cancer	11	211	0.12499	0.526367	ko05205	ENSCHIG00000009242;ENSCHIG00000010934;ENSCHIG00000011800;ENSCHIG00000012380;ENSCHIG00000014773;ENSCHIG00000014793;ENSCHIG00000020968;ENSCHIG00000021319;ENSCHIG00000021438;ENSCHIG00000022544;ENSCHIG00000025647	K05448+K05719+K12823+K03258+K06269+K06255+K13769+K06236+K05717+K16866+K06236
Human Diseases	Infectious disease: parasitic	Toxoplasmosis	7	121	0.134195	0.549754	ko05145	ENSCHIG00000009728;ENSCHIG00000010934;ENSCHIG00000017000;ENSCHIG00000017347;ENSCHIG00000019146;ENSCHIG00000019614;ENSCHIG00000025890	K11220+K05719+K03283+K16060+K04398+K12473+K05636
Metabolism	Carbohydrate metabolism	Glycolysis / Gluconeogenesis	5	77	0.134221	0.549754	ko00010	ENSCHIG00000000496;ENSCHIG00000005138;ENSCHIG00000009710;ENSCHIG00000013515;ENSCHIG00000024702	K00844+K01834+K10705+K01623+K01596
Metabolism	Global and overview maps	2-Oxocarboxylic acid metabolism	2	19	0.142757	0.569905	ko01210	ENSCHIG00000016266;ENSCHIG00000018336	K14677+K00031
Human Diseases	Cardiovascular disease	Lipid and atherosclerosis	12	241	0.142953	0.569905	ko05417	ENSCHIG00000009256;ENSCHIG00000011296;ENSCHIG00000012291;ENSCHIG00000016856;ENSCHIG00000017000;ENSCHIG00000018100;ENSCHIG00000019146;ENSCHIG00000019614;ENSCHIG00000022121;ENSCHIG00000022746;ENSCHIG00000023493;ENSCHIG00000023567	K09489+K02183+K05405+K04721+K03283+K05858+K04398+K12473+K04079+K05410+K05858+K14624
Metabolism	Metabolism of cofactors and vitamins	One carbon pool by folate	2	20	0.15511	0.610236	ko00670	ENSCHIG00000007932;ENSCHIG00000019598	K00289+K00289
Human Diseases	Neurodegenerative disease	Prion disease	16	345	0.157861	0.612992	ko05020	ENSCHIG00000000019;ENSCHIG00000000022;ENSCHIG00000000032;ENSCHIG00000000033;ENSCHIG00000008587;ENSCHIG00000012226;ENSCHIG00000012291;ENSCHIG00000012524;ENSCHIG00000013440;ENSCHIG00000016692;ENSCHIG00000017000;ENSCHIG00000017291;ENSCHIG00000019020;ENSCHIG00000020396;ENSCHIG00000020741;ENSCHIG00000020801	K02261+K02126+K03883+K03884+K03940+K10396+K05405+K02726+K04857+K02727+K03283+K03064+K10396+K03066+K03965+K02730
Organismal Systems	Immune system	RIG-I-like receptor signaling pathway	5	82	0.161822	0.613133	ko04622	ENSCHIG00000015403;ENSCHIG00000017128;ENSCHIG00000019146;ENSCHIG00000019848;ENSCHIG00000022746	K12671+K12159+K04398+K12647+K05410
Metabolism	Metabolism of other amino acids	D-Amino acid metabolism	1	5	0.164049	0.613133	ko00470	ENSCHIG00000008500	K01425
Metabolism	Biosynthesis of other secondary metabolites	Neomycin, kanamycin and gentamicin biosynthesis	1	5	0.164049	0.613133	ko00524	ENSCHIG00000000496	K00844
Organismal Systems	Endocrine system	GnRH secretion	4	61	0.166713	0.615398	ko04929	ENSCHIG00000013440;ENSCHIG00000014910;ENSCHIG00000018100;ENSCHIG00000023493	K04857+K06250+K05858+K05858
Human Diseases	Cardiovascular disease	Diabetic cardiomyopathy	13	274	0.168855	0.615702	ko05415	ENSCHIG00000000019;ENSCHIG00000000022;ENSCHIG00000000032;ENSCHIG00000000033;ENSCHIG00000008587;ENSCHIG00000010964;ENSCHIG00000011473;ENSCHIG00000014773;ENSCHIG00000018100;ENSCHIG00000020741;ENSCHIG00000021319;ENSCHIG00000023493;ENSCHIG00000025647	K02261+K02126+K03883+K03884+K03940+K18952+K04388+K06269+K05858+K03965+K06236+K05858+K06236
Cellular Processes	Cell motility	Regulation of actin cytoskeleton	11	227	0.17679	0.628057	ko04810	ENSCHIG00000010603;ENSCHIG00000010934;ENSCHIG00000014773;ENSCHIG00000015178;ENSCHIG00000015227;ENSCHIG00000015809;ENSCHIG00000017061;ENSCHIG00000017200;ENSCHIG00000019705;ENSCHIG00000021305;ENSCHIG00000021438	K10352+K05719+K06269+K06590+K06482+K00907+K02085+K05749+K10352+K05768+K05717
Cellular Processes	Cell growth and death	Apoptosis	8	155	0.179888	0.628057	ko04210	ENSCHIG00000011574;ENSCHIG00000012698;ENSCHIG00000013938;ENSCHIG00000016856;ENSCHIG00000017347;ENSCHIG00000019146;ENSCHIG00000020681;ENSCHIG00000020781	K01371+K08669+K02308+K04721+K16060+K04398+K10130+K01173
Metabolism	Glycan biosynthesis and metabolism	Mannose type O-glycan biosynthesis	2	22	0.18037	0.628057	ko00515	ENSCHIG00000019507;ENSCHIG00000021453	K09674+K09668
Organismal Systems	Nervous system	Long-term potentiation	4	63	0.180645	0.628057	ko04720	ENSCHIG00000011296;ENSCHIG00000014773;ENSCHIG00000018100;ENSCHIG00000023493	K02183+K06269+K05858+K05858
Metabolism	Global and overview maps	Fatty acid metabolism	4	64	0.187753	0.638256	ko01212	ENSCHIG00000015344;ENSCHIG00000019745;ENSCHIG00000020365;ENSCHIG00000022677	K08765+K01897+K10258+K07515
Environmental Information Processing	Signal transduction	cGMP-PKG signaling pathway	9	181	0.187848	0.638256	ko04022	ENSCHIG00000008326;ENSCHIG00000011296;ENSCHIG00000013440;ENSCHIG00000014773;ENSCHIG00000015809;ENSCHIG00000018100;ENSCHIG00000021214;ENSCHIG00000023493;ENSCHIG00000024568	K03121+K02183+K04857+K06269+K00907+K05858+K17751+K05858+K01539
Organismal Systems	Development and regeneration	Dorso-ventral axis formation	1	6	0.193487	0.650028	ko04320	ENSCHIG00000026522	K02184
Organismal Systems	Endocrine system	PPAR signaling pathway	5	88	0.197646	0.655446	ko03320	ENSCHIG00000015344;ENSCHIG00000019745;ENSCHIG00000021164;ENSCHIG00000024702;ENSCHIG00000025124	K08765+K01897+K08761+K01596+K07431
Organismal Systems	Nervous system	Long-term depression	4	66	0.20223	0.655446	ko04730	ENSCHIG00000013806;ENSCHIG00000018100;ENSCHIG00000023493;ENSCHIG00000023636	K04632+K05858+K05858+K04382
Human Diseases	Drug resistance: antineoplastic	Platinum drug resistance	5	89	0.203868	0.655446	ko01524	ENSCHIG00000012498;ENSCHIG00000015112;ENSCHIG00000017347;ENSCHIG00000019146;ENSCHIG00000021960	K03164+K00799+K16060+K04398+K08735
Organismal Systems	Endocrine system	Insulin secretion	5	89	0.203868	0.655446	ko04911	ENSCHIG00000013440;ENSCHIG00000013806;ENSCHIG00000018100;ENSCHIG00000023493;ENSCHIG00000024568	K04857+K04632+K05858+K05858+K01539
Human Diseases	Drug resistance: antineoplastic	Antifolate resistance	3	45	0.210182	0.661519	ko01523	ENSCHIG00000008851;ENSCHIG00000009607;ENSCHIG00000012291	K01930+K05673+K05405
Cellular Processes	Cell growth and death	Apoptosis - multiple species	3	45	0.210182	0.661519	ko04215	ENSCHIG00000012698;ENSCHIG00000017347;ENSCHIG00000019146	K08669+K16060+K04398
Genetic Information Processing	Replication and repair	Mismatch repair	2	25	0.21924	0.67135	ko03430	ENSCHIG00000020822;ENSCHIG00000021960	K10755+K08735
Organismal Systems	Endocrine system	GnRH signaling pathway	5	92	0.222913	0.67135	ko04912	ENSCHIG00000011296;ENSCHIG00000013440;ENSCHIG00000013806;ENSCHIG00000018100;ENSCHIG00000023493	K02183+K04857+K04632+K05858+K05858
Organismal Systems	Endocrine system	Insulin signaling pathway	7	140	0.22316	0.67135	ko04910	ENSCHIG00000000496;ENSCHIG00000010964;ENSCHIG00000011296;ENSCHIG00000014773;ENSCHIG00000019087;ENSCHIG00000024702;ENSCHIG00000026760	K00844+K18952+K02183+K06269+K07205+K01596+K04372
Organismal Systems	Sensory system	Taste transduction	4	69	0.224532	0.67135	ko04742	ENSCHIG00000017746;ENSCHIG00000018100;ENSCHIG00000023493;ENSCHIG00000027138	K13755+K05858+K05858+K13755
Human Diseases	Cancer: overview	Central carbon metabolism in cancer	4	69	0.224532	0.67135	ko05230	ENSCHIG00000000496;ENSCHIG00000005138;ENSCHIG00000008500;ENSCHIG00000018336	K00844+K01834+K01425+K00031
Organismal Systems	Endocrine system	Estrogen signaling pathway	7	141	0.22834	0.675977	ko04915	ENSCHIG00000011296;ENSCHIG00000013806;ENSCHIG00000017000;ENSCHIG00000018100;ENSCHIG00000022121;ENSCHIG00000023493;ENSCHIG00000025099	K02183+K04632+K03283+K05858+K04079+K05858+K07604
Organismal Systems	Digestive system	Mineral absorption	4	70	0.232104	0.680384	ko04978	ENSCHIG00000012282;ENSCHIG00000018949;ENSCHIG00000021497;ENSCHIG00000024568	K05011+K00522+K14736+K01539
Environmental Information Processing	Signaling molecules and interaction	Viral protein interaction with cytokine and cytokine receptor	5	94	0.235898	0.684791	ko04061	ENSCHIG00000007770;ENSCHIG00000012291;ENSCHIG00000015403;ENSCHIG00000016856;ENSCHIG00000023567	K04192+K05405+K12671+K04721+K14624
Genetic Information Processing	Transcription	Basal transcription factors	3	48	0.238201	0.684827	ko03022	ENSCHIG00000008326;ENSCHIG00000023767;ENSCHIG00000027219	K03121+K06634+K03131
Human Diseases	Infectious disease: parasitic	African trypanosomiasis	3	49	0.247682	0.693199	ko05143	ENSCHIG00000012291;ENSCHIG00000018100;ENSCHIG00000023493	K05405+K05858+K05858
Organismal Systems	Endocrine system	Thyroid hormone signaling pathway	6	121	0.253341	0.693199	ko04919	ENSCHIG00000009728;ENSCHIG00000018100;ENSCHIG00000021214;ENSCHIG00000021307;ENSCHIG00000023493;ENSCHIG00000024568	K11220+K05858+K17751+K17901+K05858+K01539
Organismal Systems	Nervous system	Retrograde endocannabinoid signaling	8	171	0.25468	0.693199	ko04723	ENSCHIG00000000032;ENSCHIG00000000033;ENSCHIG00000008587;ENSCHIG00000013440;ENSCHIG00000018100;ENSCHIG00000020741;ENSCHIG00000023277;ENSCHIG00000023493	K03883+K03884+K03940+K04857+K05858+K03965+K11987+K05858
Metabolism	Lipid metabolism	Fatty acid degradation	3	50	0.257219	0.693199	ko00071	ENSCHIG00000015344;ENSCHIG00000019745;ENSCHIG00000022677	K08765+K01897+K07515
Metabolism	Amino acid metabolism	Arginine and proline metabolism	3	50	0.257219	0.693199	ko00330	ENSCHIG00000007898;ENSCHIG00000017233;ENSCHIG00000026809	K11142+K01476+K00286
Genetic Information Processing	Replication and repair	Fanconi anemia pathway	3	50	0.257219	0.693199	ko03460	ENSCHIG00000003612;ENSCHIG00000015958;ENSCHIG00000021663	K10888+K15362+K10894
Human Diseases	Infectious disease: bacterial	Staphylococcus aureus infection	6	122	0.259288	0.693199	ko05150	ENSCHIG00000008320;ENSCHIG00000012570;ENSCHIG00000020774;ENSCHIG00000021630;ENSCHIG00000023479;ENSCHIG00000025099	K03990+K01331+K04004+K03989+K01330+K07604
Environmental Information Processing	Signal transduction	Hippo signaling pathway	8	172	0.25966	0.693199	ko04390	ENSCHIG00000010964;ENSCHIG00000011473;ENSCHIG00000011956;ENSCHIG00000014773;ENSCHIG00000017061;ENSCHIG00000017347;ENSCHIG00000020858;ENSCHIG00000023636	K18952+K04388+K08959+K06269+K02085+K16060+K03982+K04382
Human Diseases	Cancer: overview	MicroRNAs in cancer	8	173	0.26467	0.695758	ko05206	ENSCHIG00000008500;ENSCHIG00000009242;ENSCHIG00000016811;ENSCHIG00000017061;ENSCHIG00000020204;ENSCHIG00000020744;ENSCHIG00000022544;ENSCHIG00000023277	K01425+K05448+K11406+K02085+K10373+K06252+K16866+K11987
Environmental Information Processing	Signal transduction	AMPK signaling pathway	6	123	0.265272	0.695758	ko04152	ENSCHIG00000013910;ENSCHIG00000015344;ENSCHIG00000019087;ENSCHIG00000020668;ENSCHIG00000023636;ENSCHIG00000024702	K03234+K08765+K07205+K08272+K04382+K01596
Cellular Processes	Cell growth and death	p53 signaling pathway	5	99	0.269214	0.698501	ko04115	ENSCHIG00000009694;ENSCHIG00000015537;ENSCHIG00000019146;ENSCHIG00000020681;ENSCHIG00000020858	K10808+K06509+K04398+K10130+K03982
Metabolism	Glycan biosynthesis and metabolism	Glycosphingolipid biosynthesis - lacto and neolacto series	2	29	0.271924	0.698501	ko00601	ENSCHIG00000008720;ENSCHIG00000009561	K00742+K00741
Organismal Systems	Digestive system	Salivary secretion	5	100	0.276001	0.698501	ko04970	ENSCHIG00000011296;ENSCHIG00000013806;ENSCHIG00000018100;ENSCHIG00000023493;ENSCHIG00000024568	K02183+K04632+K05858+K05858+K01539
Human Diseases	Infectious disease: bacterial	Tuberculosis	9	201	0.276918	0.698501	ko05152	ENSCHIG00000007519;ENSCHIG00000008320;ENSCHIG00000009728;ENSCHIG00000010965;ENSCHIG00000011296;ENSCHIG00000012291;ENSCHIG00000019146;ENSCHIG00000020965;ENSCHIG00000021644	K06560+K03990+K11220+K05426+K02183+K05405+K04398+K08064+K13882
Metabolism	Carbohydrate metabolism	Butanoate metabolism	2	30	0.285118	0.698501	ko00650	ENSCHIG00000019185;ENSCHIG00000022677	K00019+K07515
Organismal Systems	Sensory system	Phototransduction	2	30	0.285118	0.698501	ko04744	ENSCHIG00000011296;ENSCHIG00000014165	K02183+K04631
Metabolism	Xenobiotics biodegradation and metabolism	Drug metabolism - other enzymes	4	77	0.286607	0.698501	ko00983	ENSCHIG00000009694;ENSCHIG00000009857;ENSCHIG00000015112;ENSCHIG00000017941	K10808+K13800+K00799+K00088
Human Diseases	Infectious disease: bacterial	Legionellosis	4	77	0.286607	0.698501	ko05134	ENSCHIG00000008320;ENSCHIG00000012291;ENSCHIG00000017000;ENSCHIG00000019146	K03990+K05405+K03283+K04398
Organismal Systems	Immune system	Th17 cell differentiation	6	127	0.289542	0.698501	ko04659	ENSCHIG00000009728;ENSCHIG00000010965;ENSCHIG00000011473;ENSCHIG00000012291;ENSCHIG00000022121;ENSCHIG00000027084	K11220+K05426+K04388+K05405+K04079+K09445
Genetic Information Processing	Translation	mRNA surveillance pathway	5	102	0.289679	0.698501	ko03015	ENSCHIG00000014773;ENSCHIG00000020359;ENSCHIG00000021998;ENSCHIG00000023636;ENSCHIG00000023848	K06269+K14327+K11124+K04382+K14402
Metabolism	Lipid metabolism	Fatty acid elongation	2	31	0.298289	0.707428	ko00062	ENSCHIG00000020365;ENSCHIG00000022677	K10258+K07515
Human Diseases	Cardiovascular disease	Fluid shear stress and atherosclerosis	7	154	0.298925	0.707428	ko05418	ENSCHIG00000009242;ENSCHIG00000010964;ENSCHIG00000011296;ENSCHIG00000015112;ENSCHIG00000018812;ENSCHIG00000022121;ENSCHIG00000023567	K05448+K18952+K02183+K00799+K12791+K04079+K14624
Cellular Processes	Cell growth and death	Cellular senescence	8	180	0.30048	0.707428	ko04218	ENSCHIG00000011296;ENSCHIG00000011473;ENSCHIG00000012291;ENSCHIG00000014773;ENSCHIG00000019087;ENSCHIG00000019467;ENSCHIG00000020858;ENSCHIG00000024673	K02183+K04388+K05405+K06269+K07205+K06751+K03982+K06751
Human Diseases	Infectious disease: viral	Hepatitis B	8	182	0.310916	0.714033	ko05161	ENSCHIG00000009728;ENSCHIG00000011473;ENSCHIG00000012291;ENSCHIG00000014793;ENSCHIG00000016058;ENSCHIG00000019146;ENSCHIG00000019848;ENSCHIG00000022746	K11220+K04388+K05405+K06255+K11221+K04398+K12647+K05410
Environmental Information Processing	Signal transduction	FoxO signaling pathway	6	131	0.314256	0.714033	ko04068	ENSCHIG00000011473;ENSCHIG00000012291;ENSCHIG00000014997;ENSCHIG00000016856;ENSCHIG00000024702;ENSCHIG00000025868	K04388+K05405+K11434+K04721+K01596+K08861
Organismal Systems	Nervous system	Serotonergic synapse	6	131	0.314256	0.714033	ko04726	ENSCHIG00000013440;ENSCHIG00000013806;ENSCHIG00000018100;ENSCHIG00000023277;ENSCHIG00000023493;ENSCHIG00000025642	K04857+K04632+K05858+K11987+K05858+K00460
Metabolism	Nucleotide metabolism	Pyrimidine metabolism	3	56	0.315218	0.714033	ko00240	ENSCHIG00000009694;ENSCHIG00000009857;ENSCHIG00000012790	K10808+K13800+K13809
Human Diseases	Infectious disease: bacterial	Salmonella infection	12	288	0.315225	0.714033	ko05132	ENSCHIG00000006134;ENSCHIG00000012226;ENSCHIG00000012291;ENSCHIG00000016856;ENSCHIG00000017200;ENSCHIG00000017347;ENSCHIG00000018200;ENSCHIG00000019020;ENSCHIG00000019146;ENSCHIG00000022121;ENSCHIG00000023433;ENSCHIG00000025012	K17092+K10396+K05405+K04721+K05749+K16060+K06111+K10396+K04398+K04079+K04394+K18441
Genetic Information Processing	Folding, sorting and degradation	SNARE interactions in vesicular transport	2	33	0.324501	0.714277	ko04130	ENSCHIG00000008880;ENSCHIG00000016939	K08501+K08486
Metabolism	Metabolism of cofactors and vitamins	Ubiquinone and other terpenoid-quinone biosynthesis	1	11	0.325878	0.714277	ko00130	ENSCHIG00000021767	K06125
Metabolism	Energy metabolism	Sulfur metabolism	1	11	0.325878	0.714277	ko00920	ENSCHIG00000011868	K22470
Environmental Information Processing	Signal transduction	Calcium signaling pathway	11	264	0.326081	0.714277	ko04020	ENSCHIG00000006481;ENSCHIG00000009242;ENSCHIG00000011296;ENSCHIG00000013440;ENSCHIG00000013806;ENSCHIG00000014627;ENSCHIG00000015809;ENSCHIG00000017746;ENSCHIG00000018100;ENSCHIG00000023493;ENSCHIG00000027138	K23468+K05448+K02183+K04857+K04632+K16058+K00907+K13755+K05858+K05858+K13755
Human Diseases	Endocrine and metabolic disease	Cushing syndrome	7	159	0.327277	0.714277	ko04934	ENSCHIG00000013440;ENSCHIG00000013806;ENSCHIG00000017061;ENSCHIG00000018100;ENSCHIG00000019614;ENSCHIG00000022212;ENSCHIG00000023493	K04857+K04632+K02085+K05858+K12473+K00513+K05858
Organismal Systems	Digestive system	Pancreatic secretion	5	108	0.331346	0.717916	ko04972	ENSCHIG00000013806;ENSCHIG00000016819;ENSCHIG00000018100;ENSCHIG00000023493;ENSCHIG00000024568	K04632+K01300+K05858+K05858+K01539
Metabolism	Carbohydrate metabolism	Citrate cycle (TCA cycle)	2	34	0.337516	0.72263	ko00020	ENSCHIG00000018336;ENSCHIG00000024702	K00031+K01596
Human Diseases	Endocrine and metabolic disease	Insulin resistance	5	109	0.338355	0.72263	ko04931	ENSCHIG00000010964;ENSCHIG00000012291;ENSCHIG00000014773;ENSCHIG00000015344;ENSCHIG00000024702	K18952+K05405+K06269+K08765+K01596
Metabolism	Metabolism of other amino acids	beta-Alanine metabolism	2	35	0.350454	0.737928	ko00410	ENSCHIG00000022677;ENSCHIG00000023512	K07515+K05605
Organismal Systems	Environmental adaptation	Circadian rhythm	2	35	0.350454	0.737928	ko04710	ENSCHIG00000011956;ENSCHIG00000014557	K08959+K03729
Metabolism	Carbohydrate metabolism	Propanoate metabolism	2	36	0.363306	0.750695	ko00640	ENSCHIG00000022677;ENSCHIG00000023512	K07515+K05605
Cellular Processes	Transport and catabolism	Autophagy - other	2	36	0.363306	0.750695	ko04136	ENSCHIG00000017777;ENSCHIG00000023636	K08342+K04382
Organismal Systems	Immune system	Chemokine signaling pathway	8	192	0.364049	0.750695	ko04062	ENSCHIG00000007770;ENSCHIG00000009728;ENSCHIG00000010964;ENSCHIG00000015403;ENSCHIG00000016058;ENSCHIG00000018100;ENSCHIG00000023493;ENSCHIG00000023567	K04192+K11220+K18952+K12671+K11221+K05858+K05858+K14624
Human Diseases	Infectious disease: parasitic	Leishmaniasis	4	88	0.374955	0.767887	ko05140	ENSCHIG00000008320;ENSCHIG00000009728;ENSCHIG00000010934;ENSCHIG00000023277	K03990+K11220+K05719+K11987
Organismal Systems	Endocrine system	Growth hormone synthesis, secretion and action	5	117	0.394659	0.791985	ko04935	ENSCHIG00000009728;ENSCHIG00000013440;ENSCHIG00000013806;ENSCHIG00000018100;ENSCHIG00000023493	K11220+K04857+K04632+K05858+K05858
Metabolism	Glycan biosynthesis and metabolism	Glycosaminoglycan biosynthesis - keratan sulfate	1	14	0.394668	0.791985	ko00533	ENSCHIG00000009561	K00741
Human Diseases	Infectious disease: bacterial	Vibrio cholerae infection	1	14	0.394668	0.791985	ko05110	ENSCHIG00000013806	K04632
Human Diseases	Infectious disease: bacterial	Bacterial invasion of epithelial cells	4	91	0.399071	0.795481	ko05100	ENSCHIG00000010934;ENSCHIG00000018170;ENSCHIG00000021438;ENSCHIG00000026614	K05719+K04645+K05717+K16942
Cellular Processes	Transport and catabolism	Autophagy - animal	6	145	0.402549	0.797101	ko04140	ENSCHIG00000006777;ENSCHIG00000017777;ENSCHIG00000022746;ENSCHIG00000023636;ENSCHIG00000024130;ENSCHIG00000025399	K16196+K08342+K05410+K04382+K10435+K21247
Cellular Processes	Cellular community - eukaryotes	Gap junction	4	93	0.415064	0.807157	ko04540	ENSCHIG00000011956;ENSCHIG00000013806;ENSCHIG00000018100;ENSCHIG00000023493	K08959+K04632+K05858+K05858
Human Diseases	Endocrine and metabolic disease	Alcoholic liver disease	6	147	0.415205	0.807157	ko04936	ENSCHIG00000008320;ENSCHIG00000012291;ENSCHIG00000015344;ENSCHIG00000019146;ENSCHIG00000021630;ENSCHIG00000022746	K03990+K05405+K08765+K04398+K03989+K05410
Organismal Systems	Sensory system	Inflammatory mediator regulation of TRP channels	5	120	0.415726	0.807157	ko04750	ENSCHIG00000011296;ENSCHIG00000013806;ENSCHIG00000014773;ENSCHIG00000018100;ENSCHIG00000023493	K02183+K04632+K06269+K05858+K05858
Environmental Information Processing	Signal transduction	MAPK signaling pathway	11	286	0.425362	0.815558	ko04010	ENSCHIG00000000483;ENSCHIG00000001734;ENSCHIG00000009242;ENSCHIG00000011473;ENSCHIG00000013440;ENSCHIG00000013938;ENSCHIG00000014118;ENSCHIG00000017000;ENSCHIG00000018604;ENSCHIG00000020968;ENSCHIG00000026760	K09784+K04863+K05448+K04388+K04857+K02308+K04352+K03283+K04407+K13769+K04372
Organismal Systems	Endocrine system	Adipocytokine signaling pathway	3	68	0.430723	0.815558	ko04920	ENSCHIG00000015344;ENSCHIG00000019745;ENSCHIG00000024702	K08765+K01897+K01596
Human Diseases	Substance dependence	Amphetamine addiction	3	68	0.430723	0.815558	ko05031	ENSCHIG00000011296;ENSCHIG00000013806;ENSCHIG00000014773	K02183+K04632+K06269
Human Diseases	Cancer: specific types	Colorectal cancer	4	95	0.430964	0.815558	ko05210	ENSCHIG00000000483;ENSCHIG00000011473;ENSCHIG00000017061;ENSCHIG00000021960	K09784+K04388+K02085+K08735
Organismal Systems	Endocrine system	Ovarian steroidogenesis	3	69	0.440095	0.827601	ko04913	ENSCHIG00000013806;ENSCHIG00000019614;ENSCHIG00000023277	K04632+K12473+K11987
Genetic Information Processing	Replication and repair	Nucleotide excision repair	2	43	0.450094	0.841114	ko03420	ENSCHIG00000020822;ENSCHIG00000023767	K10755+K06634
Metabolism	Lipid metabolism	Fatty acid biosynthesis	1	17	0.456459	0.842477	ko00061	ENSCHIG00000019745	K01897
Metabolism	Lipid metabolism	Primary bile acid biosynthesis	1	17	0.456459	0.842477	ko00120	ENSCHIG00000025124	K07431
Metabolism	Amino acid metabolism	Alanine, aspartate and glutamate metabolism	2	44	0.461956	0.847391	ko00250	ENSCHIG00000008500;ENSCHIG00000015704	K01425+K01755
Organismal Systems	Endocrine system	Melanogenesis	4	100	0.470161	0.850776	ko04916	ENSCHIG00000011296;ENSCHIG00000013806;ENSCHIG00000018100;ENSCHIG00000023493	K02183+K04632+K05858+K05858
Metabolism	Global and overview maps	Carbon metabolism	5	128	0.471199	0.850776	ko01200	ENSCHIG00000000496;ENSCHIG00000005138;ENSCHIG00000013515;ENSCHIG00000018336;ENSCHIG00000023512	K00844+K01834+K01623+K00031+K05605
Human Diseases	Endocrine and metabolic disease	Type II diabetes mellitus	2	45	0.473666	0.850776	ko04930	ENSCHIG00000000496;ENSCHIG00000010964	K00844+K18952
Organismal Systems	Digestive system	Bile secretion	4	101	0.477886	0.850776	ko04976	ENSCHIG00000009607;ENSCHIG00000013806;ENSCHIG00000019614;ENSCHIG00000024568	K05673+K04632+K12473+K01539
Human Diseases	Immune disease	Rheumatoid arthritis	5	129	0.478028	0.850776	ko05323	ENSCHIG00000009242;ENSCHIG00000010965;ENSCHIG00000011574;ENSCHIG00000012291;ENSCHIG00000023567	K05448+K05426+K01371+K05405+K14624
Genetic Information Processing	Translation	Aminoacyl-tRNA biosynthesis	2	46	0.485222	0.858469	ko00970	ENSCHIG00000016912;ENSCHIG00000023952	K01880+K01867
Genetic Information Processing	Translation	Nucleocytoplasmic transport	5	131	0.491596	0.863985	ko03013	ENSCHIG00000015356;ENSCHIG00000020359;ENSCHIG00000021821;ENSCHIG00000023392;ENSCHIG00000026666	K20224+K14327+K14309+K25129+K15043
Metabolism	Metabolism of other amino acids	Selenocompound metabolism	1	19	0.494118	0.863985	ko00450	ENSCHIG00000014872	K01763
Cellular Processes	Cell growth and death	Oocyte meiosis	5	132	0.498332	0.866287	ko04114	ENSCHIG00000011296;ENSCHIG00000011397;ENSCHIG00000014773;ENSCHIG00000015195;ENSCHIG00000023636	K02183+K06669+K06269+K02365+K04382
Human Diseases	Cancer: specific types	Pancreatic cancer	3	79	0.530023	0.916051	ko05212	ENSCHIG00000009242;ENSCHIG00000009728;ENSCHIG00000011473	K05448+K11220+K04388
Human Diseases	Cardiovascular disease	Viral myocarditis	4	109	0.537964	0.917504	ko05416	ENSCHIG00000019146;ENSCHIG00000019467;ENSCHIG00000021214;ENSCHIG00000024673	K04398+K06751+K17751+K06751
Genetic Information Processing	Translation	Ribosome biogenesis in eukaryotes	3	80	0.538574	0.917504	ko03008	ENSCHIG00000006921;ENSCHIG00000010298;ENSCHIG00000018346	K12619+K14575+K06943
Human Diseases	Cancer: overview	Chemical carcinogenesis - receptor activation	7	198	0.5498	0.917504	ko05207	ENSCHIG00000009242;ENSCHIG00000013440;ENSCHIG00000013806;ENSCHIG00000015112;ENSCHIG00000019087;ENSCHIG00000022121;ENSCHIG00000026666	K05448+K04857+K04632+K00799+K07205+K04079+K15043
Metabolism	Carbohydrate metabolism	Amino sugar and nucleotide sugar metabolism	2	52	0.551131	0.917504	ko00520	ENSCHIG00000000496;ENSCHIG00000021991	K00844+K00976
Human Diseases	Cancer: overview	Viral carcinogenesis	8	228	0.554824	0.917504	ko05203	ENSCHIG00000008320;ENSCHIG00000016319;ENSCHIG00000016805;ENSCHIG00000016811;ENSCHIG00000019146;ENSCHIG00000019467;ENSCHIG00000021305;ENSCHIG00000024673	K03990+K16195+K15413+K11406+K04398+K06751+K05768+K06751
Metabolism	Glycan biosynthesis and metabolism	N-Glycan biosynthesis	2	53	0.561524	0.917504	ko00510	ENSCHIG00000017004;ENSCHIG00000024448	K01230+K00721
Organismal Systems	Development and regeneration	Axon regeneration	1	23	0.561812	0.917504	ko04361	ENSCHIG00000013806	K04632
Organismal Systems	Environmental adaptation	Circadian entrainment	4	113	0.566674	0.917504	ko04713	ENSCHIG00000011296;ENSCHIG00000013806;ENSCHIG00000018100;ENSCHIG00000023493	K02183+K04632+K05858+K05858
Organismal Systems	Endocrine system	Parathyroid hormone synthesis, secretion and action	4	113	0.566674	0.917504	ko04928	ENSCHIG00000010840;ENSCHIG00000013806;ENSCHIG00000018100;ENSCHIG00000023493	K13365+K04632+K05858+K05858
Cellular Processes	Cell growth and death	Cell cycle	5	143	0.569919	0.917504	ko04110	ENSCHIG00000011397;ENSCHIG00000012528;ENSCHIG00000015195;ENSCHIG00000023767;ENSCHIG00000023781	K06669+K09993+K02365+K06634+K02606
Cellular Processes	Transport and catabolism	Peroxisome	3	84	0.571871	0.917504	ko04146	ENSCHIG00000009892;ENSCHIG00000018336;ENSCHIG00000019745	K13279+K00031+K01897
Organismal Systems	Nervous system	Synaptic vesicle cycle	3	84	0.571871	0.917504	ko04721	ENSCHIG00000010742;ENSCHIG00000016939;ENSCHIG00000018170	K15293+K08486+K04645
Metabolism	Metabolism of terpenoids and polyketides	Terpenoid backbone biosynthesis	1	24	0.577273	0.917504	ko00900	ENSCHIG00000011734	K05955
Human Diseases	Cancer: specific types	Hepatocellular carcinoma	6	174	0.578904	0.917504	ko05225	ENSCHIG00000011473;ENSCHIG00000015112;ENSCHIG00000017061;ENSCHIG00000020859;ENSCHIG00000020968;ENSCHIG00000024917	K04388+K00799+K02085+K22197+K13769+K11650
Genetic Information Processing	Folding, sorting and degradation	RNA degradation	3	85	0.579961	0.917504	ko03018	ENSCHIG00000006921;ENSCHIG00000012897;ENSCHIG00000025034	K12619+K12599+K00962
Human Diseases	Immune disease	Inflammatory bowel disease	3	85	0.579961	0.917504	ko05321	ENSCHIG00000009728;ENSCHIG00000010965;ENSCHIG00000012291	K11220+K05426+K05405
Genetic Information Processing	Transcription	Spliceosome	6	175	0.58455	0.917868	ko03040	ENSCHIG00000011800;ENSCHIG00000017000;ENSCHIG00000024496;ENSCHIG00000025214;ENSCHIG00000025362;ENSCHIG00000026009	K12823+K03283+K12846+K12741+K12874+K12811
Environmental Information Processing	Signal transduction	Rap1 signaling pathway	8	235	0.589491	0.917868	ko04015	ENSCHIG00000009242;ENSCHIG00000010934;ENSCHIG00000010964;ENSCHIG00000011296;ENSCHIG00000013806;ENSCHIG00000018100;ENSCHIG00000020044;ENSCHIG00000023493	K05448+K05719+K18952+K02183+K04632+K05858+K17697+K05858
Organismal Systems	Development and regeneration	Osteoclast differentiation	4	117	0.594379	0.917868	ko04380	ENSCHIG00000009728;ENSCHIG00000011473;ENSCHIG00000011574;ENSCHIG00000016058	K11220+K04388+K01371+K11221
Metabolism	Amino acid metabolism	Valine, leucine and isoleucine degradation	2	57	0.601364	0.917868	ko00280	ENSCHIG00000022677;ENSCHIG00000023512	K07515+K05605
Human Diseases	Immune disease	Graft-versus-host disease	3	88	0.603645	0.917868	ko05332	ENSCHIG00000012291;ENSCHIG00000019467;ENSCHIG00000024673	K05405+K06751+K06751
Metabolism	Glycan biosynthesis and metabolism	Glycosylphosphatidylinositol (GPI)-anchor biosynthesis	1	26	0.606585	0.917868	ko00563	ENSCHIG00000015763	K05287
Organismal Systems	Endocrine system	Renin-angiotensin system	1	26	0.606585	0.917868	ko04614	ENSCHIG00000011190	K01285
Environmental Information Processing	Signaling molecules and interaction	Cell adhesion molecules	6	179	0.606742	0.917868	ko04514	ENSCHIG00000010934;ENSCHIG00000015178;ENSCHIG00000019467;ENSCHIG00000021260;ENSCHIG00000024673;ENSCHIG00000026117	K05719+K06590+K06751+K06087+K06751+K06793
Environmental Information Processing	Signal transduction	VEGF signaling pathway	2	58	0.610889	0.917868	ko04370	ENSCHIG00000009242;ENSCHIG00000023277	K05448+K11987
Organismal Systems	Endocrine system	Regulation of lipolysis in adipocytes	2	58	0.610889	0.917868	ko04923	ENSCHIG00000013806;ENSCHIG00000023277	K04632+K11987
Human Diseases	Drug resistance: antineoplastic	EGFR tyrosine kinase inhibitor resistance	3	90	0.618938	0.92299	ko01521	ENSCHIG00000009242;ENSCHIG00000012291;ENSCHIG00000019087	K05448+K05405+K07205
Metabolism	Carbohydrate metabolism	Pentose phosphate pathway	1	27	0.620472	0.92299	ko00030	ENSCHIG00000013515	K01623
Environmental Information Processing	Signal transduction	Sphingolipid signaling pathway	4	123	0.633912	0.938315	ko04071	ENSCHIG00000010964;ENSCHIG00000018100;ENSCHIG00000023493;ENSCHIG00000023636	K18952+K05858+K05858+K04382
Organismal Systems	Nervous system	Glutamatergic synapse	4	126	0.652724	0.956672	ko04724	ENSCHIG00000008500;ENSCHIG00000013806;ENSCHIG00000018100;ENSCHIG00000023493	K01425+K04632+K05858+K05858
Organismal Systems	Environmental adaptation	Thermogenesis	10	309	0.653211	0.956672	ko04714	ENSCHIG00000000019;ENSCHIG00000000022;ENSCHIG00000000032;ENSCHIG00000000033;ENSCHIG00000008587;ENSCHIG00000013806;ENSCHIG00000015344;ENSCHIG00000019745;ENSCHIG00000020741;ENSCHIG00000024917	K02261+K02126+K03883+K03884+K03940+K04632+K08765+K01897+K03965+K11650
Environmental Information Processing	Membrane transport	ABC transporters	2	63	0.655912	0.956672	ko02010	ENSCHIG00000009607;ENSCHIG00000021983	K05673+K05653
Environmental Information Processing	Signal transduction	Phosphatidylinositol signaling system	3	96	0.662381	0.959692	ko04070	ENSCHIG00000011296;ENSCHIG00000018100;ENSCHIG00000023493	K02183+K05858+K05858
Human Diseases	Cancer: specific types	Acute myeloid leukemia	2	64	0.664402	0.959692	ko05221	ENSCHIG00000011587;ENSCHIG00000019087	K09055+K07205
Metabolism	Carbohydrate metabolism	Galactose metabolism	1	31	0.671301	0.964995	ko00052	ENSCHIG00000000496	K00844
Metabolism	Carbohydrate metabolism	Starch and sucrose metabolism	1	32	0.68291	0.972333	ko00500	ENSCHIG00000000496	K00844
Metabolism	Lipid metabolism	Biosynthesis of unsaturated fatty acids	1	32	0.68291	0.972333	ko01040	ENSCHIG00000020365	K10258
Metabolism	Lipid metabolism	Arachidonic acid metabolism	3	100	0.689293	0.97677	ko00590	ENSCHIG00000022658;ENSCHIG00000023277;ENSCHIG00000025642	K00432+K11987+K00460
Genetic Information Processing	Replication and repair	Base excision repair	1	33	0.69411	0.978957	ko03410	ENSCHIG00000009760	K10801
Metabolism	Carbohydrate metabolism	Inositol phosphate metabolism	2	70	0.711844	0.986903	ko00562	ENSCHIG00000018100;ENSCHIG00000023493	K05858+K05858
Human Diseases	Cancer: overview	Chemical carcinogenesis - DNA adducts	2	70	0.711844	0.986903	ko05204	ENSCHIG00000015112;ENSCHIG00000023277	K00799+K11987
Human Diseases	Cancer: specific types	Renal cell carcinoma	2	70	0.711844	0.986903	ko05211	ENSCHIG00000009242;ENSCHIG00000016866	K05448+K09095
Human Diseases	Endocrine and metabolic disease	Non-alcoholic fatty liver disease	6	203	0.725096	0.986903	ko04932	ENSCHIG00000000019;ENSCHIG00000008587;ENSCHIG00000011587;ENSCHIG00000012291;ENSCHIG00000019146;ENSCHIG00000020741	K02261+K03940+K09055+K05405+K04398+K03965
Genetic Information Processing	Transcription	RNA polymerase	1	36	0.725399	0.986903	ko03020	ENSCHIG00000011013	K03010
Metabolism	Amino acid metabolism	Lysine degradation	2	72	0.726364	0.986903	ko00310	ENSCHIG00000018266;ENSCHIG00000022677	K13645+K07515
Human Diseases	Cancer: specific types	Non-small cell lung cancer	2	72	0.726364	0.986903	ko05223	ENSCHIG00000012226;ENSCHIG00000019020	K10396+K10396
Human Diseases	Substance dependence	Morphine addiction	3	106	0.726599	0.986903	ko05032	ENSCHIG00000013806;ENSCHIG00000017746;ENSCHIG00000027138	K04632+K13755+K13755
Human Diseases	Infectious disease: bacterial	Yersinia infection	5	174	0.738745	0.986903	ko05135	ENSCHIG00000010934;ENSCHIG00000012291;ENSCHIG00000021438;ENSCHIG00000022746;ENSCHIG00000023567	K05719+K05405+K05717+K05410+K14624
Organismal Systems	Excretory system	Aldosterone-regulated sodium reabsorption	1	38	0.744465	0.986903	ko04960	ENSCHIG00000024568	K01539
Metabolism	Energy metabolism	Oxidative phosphorylation	6	209	0.750437	0.986903	ko00190	ENSCHIG00000000019;ENSCHIG00000000022;ENSCHIG00000000032;ENSCHIG00000000033;ENSCHIG00000008587;ENSCHIG00000020741	K02261+K02126+K03883+K03884+K03940+K03965
Metabolism	Global and overview maps	Metabolic pathways	56	1710	0.750647	0.986903	ko01100	ENSCHIG00000000019;ENSCHIG00000000022;ENSCHIG00000000032;ENSCHIG00000000033;ENSCHIG00000000496;ENSCHIG00000005138;ENSCHIG00000007898;ENSCHIG00000007932;ENSCHIG00000008500;ENSCHIG00000008587;ENSCHIG00000008720;ENSCHIG00000008851;ENSCHIG00000009561;ENSCHIG00000009694;ENSCHIG00000009710;ENSCHIG00000009857;ENSCHIG00000011868;ENSCHIG00000012790;ENSCHIG00000013515;ENSCHIG00000014872;ENSCHIG00000015112;…	K02261+K02126+K03883+K03884+K00844+K01834+K11142+K00289+K01425+K03940+K00742+K01930+K00741+K10808+K10705+K13800+K22470+K13809+K01623+K01763+K00799+K01755+K05287+K14677+K01230+K00545+K01476+K13755+K00088+K05858+K13645+K00031+K00019+K09674+K00289+K01897+K10258+K03965+K09668+K06125+K00976+K00513+K00629+K00432+K07515+K11987+K05858+K05605+K00721+K00846+K01596+K07431+K00460+K00286+K00789+K13755
Human Diseases	Cancer: specific types	Bladder cancer	1	39	0.753498	0.986903	ko05219	ENSCHIG00000009242	K05448
Organismal Systems	Immune system	Intestinal immune network for IgA production	2	76	0.753552	0.986903	ko04672	ENSCHIG00000012291;ENSCHIG00000015178	K05405+K06590
Organismal Systems	Immune system	Hematopoietic cell lineage	3	112	0.760319	0.986903	ko04640	ENSCHIG00000008887;ENSCHIG00000012291;ENSCHIG00000015227	K06460+K05405+K06482
Metabolism	Amino acid metabolism	Tyrosine metabolism	1	40	0.762211	0.986903	ko00350	ENSCHIG00000017138	K00545
Genetic Information Processing	Replication and repair	DNA replication	1	40	0.762211	0.986903	ko03030	ENSCHIG00000020822	K10755
Metabolism	Nucleotide metabolism	Purine metabolism	4	148	0.770529	0.986903	ko00230	ENSCHIG00000009694;ENSCHIG00000017746;ENSCHIG00000017941;ENSCHIG00000027138	K10808+K13755+K00088+K13755
Organismal Systems	Endocrine system	Prolactin signaling pathway	2	81	0.784243	0.986903	ko04917	ENSCHIG00000009728;ENSCHIG00000019913	K11220+K09444
Metabolism	Glycan biosynthesis and metabolism	Various types of N-glycan biosynthesis	1	43	0.786553	0.986903	ko00513	ENSCHIG00000017004	K01230
Environmental Information Processing	Signal transduction	ErbB signaling pathway	2	82	0.789964	0.986903	ko04012	ENSCHIG00000000483;ENSCHIG00000019087	K09784+K07205
Cellular Processes	Transport and catabolism	Mitophagy - animal	2	82	0.789964	0.986903	ko04137	ENSCHIG00000022746;ENSCHIG00000024130	K05410+K10435
Human Diseases	Immune disease	Primary immunodeficiency	1	44	0.794102	0.986903	ko05340	ENSCHIG00000021983	K05653
Human Diseases	Endocrine and metabolic disease	Type I diabetes mellitus	2	83	0.795551	0.986903	ko04940	ENSCHIG00000019467;ENSCHIG00000024673	K06751+K06751
Organismal Systems	Nervous system	Cholinergic synapse	3	120	0.799969	0.986903	ko04725	ENSCHIG00000013440;ENSCHIG00000018100;ENSCHIG00000023493	K04857+K05858+K05858
Human Diseases	Infectious disease: bacterial	Shigellosis	2	84	0.801007	0.986903	ko05131	ENSCHIG00000013805;ENSCHIG00000023433	K16944+K04394
Human Diseases	Immune disease	Allograft rejection	2	84	0.801007	0.986903	ko05330	ENSCHIG00000019467;ENSCHIG00000024673	K06751+K06751
Metabolism	Lipid metabolism	Steroid hormone biosynthesis	2	85	0.806333	0.986903	ko00140	ENSCHIG00000017138;ENSCHIG00000022212	K00545+K00513
Genetic Information Processing	Replication and repair	Homologous recombination	1	46	0.808411	0.986903	ko03440	ENSCHIG00000015958	K15362
Metabolism	Amino acid metabolism	Tryptophan metabolism	1	47	0.815189	0.986903	ko00380	ENSCHIG00000022677	K07515
Metabolism	Amino acid metabolism	Glycine, serine and threonine metabolism	1	48	0.821728	0.986903	ko00260	ENSCHIG00000005138	K01834
Metabolism	Lipid metabolism	Linoleic acid metabolism	1	48	0.821728	0.986903	ko00591	ENSCHIG00000025642	K00460
Human Diseases	Substance dependence	Cocaine addiction	1	48	0.821728	0.986903	ko05030	ENSCHIG00000013806	K04632
Environmental Information Processing	Signal transduction	Phospholipase D signaling pathway	4	161	0.823967	0.986903	ko04072	ENSCHIG00000013806;ENSCHIG00000018100;ENSCHIG00000023493;ENSCHIG00000025012	K04632+K05858+K05858+K18441
Human Diseases	Cancer: overview	Chemical carcinogenesis - reactive oxygen species	8	297	0.827191	0.986903	ko05208	ENSCHIG00000000019;ENSCHIG00000000022;ENSCHIG00000000032;ENSCHIG00000000033;ENSCHIG00000008587;ENSCHIG00000009242;ENSCHIG00000015112;ENSCHIG00000020741	K02261+K02126+K03883+K03884+K03940+K05448+K00799+K03965
Environmental Information Processing	Signal transduction	NF-kappa B signaling pathway	3	127	0.830027	0.986903	ko04064	ENSCHIG00000017347;ENSCHIG00000020681;ENSCHIG00000023277	K16060+K10130+K11987
Organismal Systems	Excretory system	Vasopressin-regulated water reabsorption	1	50	0.834122	0.986903	ko04962	ENSCHIG00000013806	K04632
Human Diseases	Cancer: overview	Transcriptional misregulation in cancer	6	233	0.834848	0.986903	ko05202	ENSCHIG00000011473;ENSCHIG00000011587;ENSCHIG00000011800;ENSCHIG00000012291;ENSCHIG00000015178;ENSCHIG00000017347	K04388+K09055+K12823+K05405+K06590+K16060
Environmental Information Processing	Signal transduction	Wnt signaling pathway	4	165	0.838193	0.986903	ko04310	ENSCHIG00000017061;ENSCHIG00000018100;ENSCHIG00000021556;ENSCHIG00000023493	K02085+K05858+K04507+K05858
Genetic Information Processing	Folding, sorting and degradation	Ubiquitin mediated proteolysis	4	167	0.844939	0.986903	ko04120	ENSCHIG00000011154;ENSCHIG00000017347;ENSCHIG00000017824;ENSCHIG00000023879	K10698+K16060+K10591+K05630
Organismal Systems	Immune system	Neutrophil extracellular trap formation	5	203	0.847661	0.986903	ko04613	ENSCHIG00000008320;ENSCHIG00000016811;ENSCHIG00000018100;ENSCHIG00000023433;ENSCHIG00000023493	K03990+K11406+K05858+K04394+K05858
Metabolism	Metabolism of cofactors and vitamins	Folate biosynthesis	1	53	0.851121	0.986903	ko00790	ENSCHIG00000008851	K01930
Environmental Information Processing	Signal transduction	cAMP signaling pathway	6	239	0.851946	0.986903	ko04024	ENSCHIG00000009607;ENSCHIG00000011296;ENSCHIG00000013440;ENSCHIG00000013806;ENSCHIG00000014773;ENSCHIG00000024568	K05673+K02183+K04857+K04632+K06269+K01539
Metabolism	Carbohydrate metabolism	Pyruvate metabolism	1	54	0.856392	0.986903	ko00620	ENSCHIG00000024702	K01596
Environmental Information Processing	Signal transduction	Hedgehog signaling pathway	1	54	0.856392	0.986903	ko04340	ENSCHIG00000011956	K08959
Human Diseases	Immune disease	Systemic lupus erythematosus	4	172	0.860777	0.986903	ko05322	ENSCHIG00000008320;ENSCHIG00000012570;ENSCHIG00000021630;ENSCHIG00000023479	K03990+K01331+K03989+K01330
Organismal Systems	Nervous system	GABAergic synapse	2	97	0.861004	0.986903	ko04727	ENSCHIG00000008500;ENSCHIG00000013440	K01425+K04857
Human Diseases	Immune disease	Autoimmune thyroid disease	2	97	0.861004	0.986903	ko05320	ENSCHIG00000019467;ENSCHIG00000024673	K06751+K06751
Metabolism	Amino acid metabolism	Cysteine and methionine metabolism	1	55	0.861478	0.986903	ko00270	ENSCHIG00000027101	K00789
Human Diseases	Cancer: specific types	Endometrial cancer	1	58	0.875681	0.996148	ko05213	ENSCHIG00000017061	K02085
Environmental Information Processing	Signal transduction	TGF-beta signaling pathway	2	102	0.879313	0.996148	ko04350	ENSCHIG00000011473;ENSCHIG00000023636	K04388+K04382
Environmental Information Processing	Signal transduction	JAK-STAT signaling pathway	4	180	0.883248	0.996148	ko04630	ENSCHIG00000009728;ENSCHIG00000010965;ENSCHIG00000012291;ENSCHIG00000016058	K11220+K05426+K05405+K11221
Metabolism	Xenobiotics biodegradation and metabolism	Drug metabolism - cytochrome P450	1	61	0.888432	0.996148	ko00982	ENSCHIG00000015112	K00799
Human Diseases	Cancer: specific types	Basal cell carcinoma	1	62	0.892386	0.996148	ko05217	ENSCHIG00000017061	K02085
Organismal Systems	Development and regeneration	Axon guidance	4	184	0.893256	0.996148	ko04360	ENSCHIG00000010934;ENSCHIG00000010964;ENSCHIG00000014118;ENSCHIG00000021814	K05719+K18952+K04352+K06521
Organismal Systems	Aging	Longevity regulating pathway - multiple species	1	63	0.8962	0.996148	ko04213	ENSCHIG00000017000	K03283
Environmental Information Processing	Signal transduction	Notch signaling pathway	1	63	0.8962	0.996148	ko04330	ENSCHIG00000023709	K06058
Environmental Information Processing	Signaling molecules and interaction	Cytokine-cytokine receptor interaction	7	296	0.902107	0.999	ko04060	ENSCHIG00000007770;ENSCHIG00000010965;ENSCHIG00000011473;ENSCHIG00000012291;ENSCHIG00000015403;ENSCHIG00000016856;ENSCHIG00000023567	K04192+K05426+K04388+K05405+K12671+K04721+K14624
Human Diseases	Cancer: specific types	Gastric cancer	3	151	0.905455	0.999007	ko05226	ENSCHIG00000011473;ENSCHIG00000012379;ENSCHIG00000017061	K04388+K06811+K02085
Human Diseases	Infectious disease: viral	Human T-cell leukemia virus 1 infection	6	266	0.911881	1	ko05166	ENSCHIG00000008848;ENSCHIG00000011473;ENSCHIG00000012291;ENSCHIG00000015195;ENSCHIG00000019467;ENSCHIG00000024673	K08055+K04388+K05405+K02365+K06751+K06751
Organismal Systems	Immune system	Leukocyte transendothelial migration	2	114	0.914551	1	ko04670	ENSCHIG00000010934;ENSCHIG00000021260	K05719+K06087
Metabolism	Xenobiotics biodegradation and metabolism	Metabolism of xenobiotics by cytochrome P450	1	69	0.916415	1	ko00980	ENSCHIG00000015112	K00799
Metabolism	Lipid metabolism	Glycerolipid metabolism	1	71	0.92224	1	ko00561	ENSCHIG00000022540	K00629
Human Diseases	Substance dependence	Alcoholism	4	199	0.924399	1	ko05034	ENSCHIG00000011296;ENSCHIG00000013806;ENSCHIG00000014773;ENSCHIG00000016811	K02183+K04632+K06269+K11406
Human Diseases	Infectious disease: bacterial	Pathogenic Escherichia coli infection	1	73	0.92766	1	ko05130	ENSCHIG00000023433	K04394
Human Diseases	Cancer: specific types	Glioma	1	76	0.935092	1	ko05214	ENSCHIG00000011296	K02183
Cellular Processes	Cellular community - eukaryotes	Adherens junction	1	77	0.937396	1	ko04520	ENSCHIG00000011473	K04388
Metabolism	Metabolism of cofactors and vitamins	Retinol metabolism	1	79	0.941763	1	ko00830	ENSCHIG00000007516	K09516
Environmental Information Processing	Signal transduction	mTOR signaling pathway	3	170	0.942114	1	ko04150	ENSCHIG00000012380;ENSCHIG00000019087;ENSCHIG00000020668	K03258+K07205+K08272
Human Diseases	Cancer: specific types	Chronic myeloid leukemia	1	82	0.94775	1	ko05220	ENSCHIG00000011473	K04388
Environmental Information Processing	Signal transduction	Ras signaling pathway	5	264	0.958943	1	ko04014	ENSCHIG00000009242;ENSCHIG00000011296;ENSCHIG00000014118;ENSCHIG00000020968;ENSCHIG00000022746	K05448+K02183+K04352+K13769+K05410
Organismal Systems	Aging	Longevity regulating pathway	1	89	0.959441	1	ko04211	ENSCHIG00000019087	K07205
Organismal Systems	Endocrine system	Progesterone-mediated oocyte maturation	1	90	0.960883	1	ko04914	ENSCHIG00000022121	K04079
Human Diseases	Drug resistance: antineoplastic	Endocrine resistance	1	95	0.967361	1	ko01522	ENSCHIG00000013806	K04632
Human Diseases	Cancer: specific types	Prostate cancer	1	96	0.968522	1	ko05215	ENSCHIG00000022121	K04079
Human Diseases	Cancer: overview	Choline metabolism in cancer	1	97	0.969642	1	ko05231	ENSCHIG00000019087	K07205
Human Diseases	Cancer: overview	PD-L1 expression and PD-1 checkpoint pathway in cancer	1	105	0.977284	1	ko05235	ENSCHIG00000009728	K11220
Metabolism	Lipid metabolism	Glycerophospholipid metabolism	1	108	0.979626	1	ko00564	ENSCHIG00000022540	K00629
Genetic Information Processing	Translation	Ribosome	8	412	0.980036	1	ko03010	ENSCHIG00000003203;ENSCHIG00000004461;ENSCHIG00000009632;ENSCHIG00000017684;ENSCHIG00000017787;ENSCHIG00000025321;ENSCHIG00000025646;ENSCHIG00000026929	K02958+K02963+K02979+K02943+K02979+K02966+K02882+K02993
Organismal Systems	Immune system	Th1 and Th2 cell differentiation	1	112	0.982378	1	ko04658	ENSCHIG00000009728	K11220
Organismal Systems	Immune system	Fc gamma R-mediated phagocytosis	1	112	0.982378	1	ko04666	ENSCHIG00000021305	K05768
Organismal Systems	Nervous system	Neurotrophin signaling pathway	1	119	0.986333	1	ko04722	ENSCHIG00000011296	K02183
Cellular Processes	Cellular community - eukaryotes	Signaling pathways regulating pluripotency of stem cells	1	138	0.993151	1	ko04550	ENSCHIG00000017061	K02085
Human Diseases	Cancer: specific types	Breast cancer	1	144	0.994495	1	ko05224	ENSCHIG00000017061	K02085
Organismal Systems	Immune system	Natural killer cell mediated cytotoxicity	1	159	0.996814	1	ko04650	ENSCHIG00000016856	K04721
Environmental Information Processing	Signaling molecules and interaction	Neuroactive ligand-receptor interaction	2	351	0.999962	1	ko04080	ENSCHIG00000008320;ENSCHIG00000012796	K03990+K08398
Organismal Systems	Sensory system	Olfactory transduction	3	757	1	1	ko04740	ENSCHIG00000011296;ENSCHIG00000017746;ENSCHIG00000027138	K02183+K13755+K13755
